# Supplementary material for: Viral Phylodynamics
Source: PLoS Comput Biol. 2013 Mar 21;9(3):e1002947. doi: 10.1371/journal.pcbi.1002947 (PMC3605911; doi:10.1371/journal.pcbi.1002947)
Supplement: Text S1 — Version history of the text file. (XML) [file pcbi.1002947.s001.xml]

<mediawiki xmlns="http://www.mediawiki.org/xml/export-0.5/" xmlns:xsi="http://www.w3.org/2001/XMLSchema-instance" xsi:schemaLocation="http://www.mediawiki.org/xml/export-0.5/ http://www.mediawiki.org/xml/export-0.5.xsd" version="0.5" xml:lang="en">
  <siteinfo>
    <sitename>PLoSWiki</sitename>
    <base>http://topicpages.ploscompbiol.org/wiki/Main_Page</base>
    <generator>MediaWiki 1.17.0</generator>
    <case>first-letter</case>
    <namespaces>
      <namespace key="-2" case="first-letter">Media</namespace>
      <namespace key="-1" case="first-letter">Special</namespace>
      <namespace key="0" case="first-letter" />
      <namespace key="1" case="first-letter">Talk</namespace>
      <namespace key="2" case="first-letter">User</namespace>
      <namespace key="3" case="first-letter">User talk</namespace>
      <namespace key="4" case="first-letter">PLoSWiki</namespace>
      <namespace key="5" case="first-letter">PLoSWiki talk</namespace>
      <namespace key="6" case="first-letter">File</namespace>
      <namespace key="7" case="first-letter">File talk</namespace>
      <namespace key="8" case="first-letter">MediaWiki</namespace>
      <namespace key="9" case="first-letter">MediaWiki talk</namespace>
      <namespace key="10" case="first-letter">Template</namespace>
      <namespace key="11" case="first-letter">Template talk</namespace>
      <namespace key="12" case="first-letter">Help</namespace>
      <namespace key="13" case="first-letter">Help talk</namespace>
      <namespace key="14" case="first-letter">Category</namespace>
      <namespace key="15" case="first-letter">Category talk</namespace>
    </namespaces>
  </siteinfo>
  <page>
    <title>Viral phylodynamics</title>
    <id>63</id>
    <revision>
      <id>397</id>
      <timestamp>2012-02-28T17:38:31Z</timestamp>
      <contributor>
        <username>Erikvolz</username>
        <id>8</id>
      </contributor>
      <comment>Created page with &quot;Viral phylodynamics is the study of how [[wp:genetic variation | genetic variation]] and [[wp:phylogeny | phylogenies]] of viruses are influenced by host and [[wp:pathogen | path...&quot;</comment>
      <text xml:space="preserve" bytes="315">Viral phylodynamics is the study of how [[wp:genetic variation | genetic variation]] and [[wp:phylogeny | phylogenies]] of viruses are influenced by host and [[wp:pathogen | pathogen]] [[wp:population dynamics | population dynamics]].

=Methods=

=Examples=

==Phylodynamics of Influenza==

==Phylodynamics of HIV==</text>
    </revision>
    <revision>
      <id>424</id>
      <timestamp>2012-03-05T07:08:57Z</timestamp>
      <contributor>
        <username>Erikvolz</username>
        <id>8</id>
      </contributor>
      <comment>Rough draft of an introduction. I've decided to introduce the subject by referring to Fig 3 of Grenfell's original paper.</comment>
      <text xml:space="preserve" bytes="7569">Viral phylodynamics is the study of how [[wp:genetic variation | genetic variation]] and [[wp:phylogeny | phylogenies]] of viruses are influenced by host and [[wp:pathogen | pathogen]] [[wp:population dynamics | population dynamics]].

Many viruses, especially [[wp:RNA virus | RNA viruses]], rapidly accumulate genetic variation in hosts because of short intracellular [[wp:generation time | generation times]] and high [[wp:Rna_virus#Mutation_rates | mutation rates]]. 
Because viruses evolve very rapidly relative to rates of [[wp:Epidemic | epidemic]] dispersal, evolution of viruses is heavily influenced by patterns of transmission between hosts. 
Phylogenies of virus have been used to investigate many epidemiological processes, including the effects of selection by the [[wp:immune system | immune system]], growth rates in [[wp:Prevalence | epidemic prevalence]], the time that a virus originated in a new host population or species, and the rates that a virus is transmitted between different host populations. 

Distinct epidemiological and immunological processes may be recognized by their influence on the [[wp:Phylogenetic tree | phylogeny]] of virus. 
Grenfell et al.{{Citation needed}} who coined the term ‘’phylodynamics’’ postulated that virus phylogenies “... are determined by a combination of immune selection, changes in viral population size, and spatial dynamics“. 
Grenfell et al. identified three qualitative phylogenetic patterns  which may serve as [[wp:Rule of thumb | rules of thumb]] for identifying important epidemiological and immunological processes influencing virus evolution. 
The precise mechanisms that generate phylogenetic patterns of viruses can be complex and are described below (See [[#Methods | Methods]]). 
* The strength of immune [[wp:Directional selection | selection]] may be reflected by how unbalanced and ladder-like{{Citation needed}} the tree is (see figure {{See Figure|1}}).
* How rapidly a population of virus expanded in the past may be reflected by how star-like{{Citation needed}} the tree is (see figure {{See Figure|2}}). In a star-like tree external branches are long relative to internal branches. 
* Host [[wp:population stratification | population structure]] may be reflected in how clustered the [[wp:taxa | taxa]] of the tree are{{Citation needed}} (see figure {{See Figure|3}}). If there is strong population structure, virus sampled from similar hosts will be more closely related than virus from different hosts. 

[[Image:Wm_selection_tree_bw.svg|thumb|{{Figure|1}} Idealized caricatures of virus phylogenies which shows the effects of immune selection. ]]

[[Image:Wm_population_size_bw.svg|thumb|{{Figure|2}} Idealized caricatures of virus phylogenies which shows the effects of population growth. ]]

[[Image:Wm_spatial_structure_bw_hs.svg|thumb|{{Figure|3}} Idealized caricatures of virus phylogenies which shows the effects of population growth. ]]

When a virus population passes through repeated [[wp:Selective sweep | selective sweeps]], genetic diversity is highly constrained, resulting in a phylogeny which is ladder-like; branches of the phylogeny rapidly merge with the trunk of the phylogeny. 
Repeated selective sweeps may result from [[wp:Herd immunity | herd immunity]] and a limited supply of susceptible hosts. 
The phylogeny of [[wp:influenza | influenza virus]] bears the hallmarks of strong immune selection (see figure {{See Figure|1}} and section [[#Phylodynamics of influenza | Phylodynamics of influenza]]).
Conversely, a more balanced phylogeny may occur when a virus is not subject to strong immune selection and repeated bottlenecks, which is reflected in phylogeny of [[wp:HIV | HIV]] (see figure {{See Figure|1}} and section [[#Phylodynamics of HIV | Phylodynamics of HIV]]). 

When a viral population grows very rapidly, the phylogeny of virus will have external branches that appear very long relative to branches on the interior of the tree (see section [[#Phylodynamics of HIV | Phylodynamics of HIV ]]). 
Such a tree is said to be “star-like” {{Citation needed}}, and such trees arise because a common ancestor is much more likely to occur when the past population was small relative to the present population size. 
Conversely, when a population is not growing, external branches will be short relative to branches on the interior of the tree. 
The phylogeny of HIV provides a good example of star-like tree, as the prevalence of HIV infection rose rapidly throughout the 1980s (see figure {{See Figure|2}} and section [[#Phylodynamics of HIV | Phylodynamics of HIV]]). 
The phylogeny of [[wp:hepatitus B virus | HBV]] (see figure {{See Figure|2}}) is illustrative of a viral population which has roughly constant size.

Population structure of the host population, especially spatial structure, may result in a highly differentiated virus population. 
Virus within similar hosts, such as hosts that reside in the same region or who have similar risk factors for infection, are also more closely related. 
The phylogeny of [[wp:Measles | measles]] and [[wp:rabies virus | rabies virus]] (See figure {{See Figure|3}}) illustrates a virus with strong spatial structure, however this structure is not observed at all spatial scales. 
At small spatial scales, the population may appear [[wp:Panmixis | panmictic]]. 
While spatial structure is the most commonly observed population structure observed in phylodynamic analyses, viruses may also have non random admixture by attributes such as the age, race, risk behavior, and stage of infection of the infected host {{Citation needed}}.

=Methods=
Phylodynamic analyses utilize many of the same methods from [[wp:Computational phylogenetics | computational phylogenetics]] and [[wp:Population genetics | population genetics]]. 
For example,
* the magnitude of immune selection can be measured from a [[wp: multiple sequence alignment | multiple sequence alignment]] by examination of the [[wp:DN/dS | ratio of nonsynonymous to synonymous substitution rates (dN/dS)]]; 
*  population structure of the host population may be examined by calculation of [[wp:F-statistics | F-statistics]]; 
* hypotheses concerning panmixis and selective neutrality of the virus may be tested with statistics such as [[wp:Tajima%27s_D | Tajima’s D]]. 

Most phylodynamic analyses begin with the estimation of a phylogenetic tree. 
Genetic sequences are often sampled at multiple time points, which allows the estimation of [[wp:mutation rate | substitution rates]] and the time of the [[wp:Mrca | most recent common ancestor]] using a [[wp:Molecular clock | molecular clock]] {{Citation needed}}. 
For viruses, [[wp:Bayesian inference in phylogeny | Bayesian phylogenetic]] methods are popular because of the ability to incorporate prior knowledge of demographic processes while fitting complex [[wp:Nucleotide substitution model | models of nucleotide substitution]]. {{Citation needed}} 

Several analytical methods have been developed to deal specifically with problems related to the phylodynamics.
These methods are based on [[wp:Coalescent theory | coalescent theory]] and [[wp:simulation | simulation]]. 
Coalescent analyses usually assume selective neutrality and are most often utilized to model population dynamics such as the historical prevalence of infection. 
Simulation methods have been used to model immune selection and [[wp:Antigenic shift | antigenic shifts]] {{Citation needed}}. 

==Coalescent theory and phylodynamics==

=Examples=

==Phylodynamics of Influenza==

==Phylodynamics of HIV==</text>
    </revision>
    <revision>
      <id>425</id>
      <timestamp>2012-03-22T21:27:53Z</timestamp>
      <contributor>
        <username>Erikvolz</username>
        <id>8</id>
      </contributor>
      <comment>Started the section on coalescent models.</comment>
      <text xml:space="preserve" bytes="12121">Viral phylodynamics is the study of how [[wp:genetic variation | genetic variation]] and [[wp:phylogeny | phylogenies]] of viruses are influenced by host and [[wp:pathogen | pathogen]] [[wp:population dynamics | population dynamics]].

Many viruses, especially [[wp:RNA virus | RNA viruses]], rapidly accumulate genetic variation in hosts because of short intracellular [[wp:generation time | generation times]] and high [[wp:Rna_virus#Mutation_rates | mutation rates]]. 
Because viruses evolve very rapidly relative to rates of [[wp:Epidemic | epidemic]] dispersal, evolution of viruses is heavily influenced by patterns of transmission between hosts. 
Phylogenies of virus have been used to investigate many epidemiological processes, including the effects of selection by the [[wp:immune system | immune system]], growth rates in [[wp:Prevalence | epidemic prevalence]], the time that a virus originated in a new host population or species, and the rates that a virus is transmitted between different host populations. 

Distinct epidemiological and immunological processes may be recognized by their influence on the [[wp:Phylogenetic tree | phylogeny]] of virus. 
Grenfell et al.{{Citation needed}} who coined the term ‘’phylodynamics’’ postulated that virus phylogenies “... are determined by a combination of immune selection, changes in viral population size, and spatial dynamics“. 
Grenfell et al. identified three qualitative phylogenetic patterns  which may serve as [[wp:Rule of thumb | rules of thumb]] for identifying important epidemiological and immunological processes influencing virus evolution. 
The precise mechanisms that generate phylogenetic patterns of viruses can be complex and are described below (See [[#Methods | Methods]]). 
* The strength of immune [[wp:Directional selection | selection]] may be reflected by how unbalanced and ladder-like{{Citation needed}} the tree is (see figure {{See Figure|1}}).
* How rapidly a population of virus expanded in the past may be reflected by how star-like{{Citation needed}} the tree is (see figure {{See Figure|2}}). In a star-like tree external branches are long relative to internal branches. 
* Host [[wp:population stratification | population structure]] may be reflected in how clustered the [[wp:taxa | taxa]] of the tree are{{Citation needed}} (see figure {{See Figure|3}}). If there is strong population structure, virus sampled from similar hosts will be more closely related than virus from different hosts. 

[[Image:Wm_selection_tree_bw.svg|thumb|{{Figure|1}} Idealized caricatures of virus phylogenies which shows the effects of immune selection. ]]

[[Image:Wm_population_size_bw.svg|thumb|{{Figure|2}} Idealized caricatures of virus phylogenies which shows the effects of population growth. ]]

[[Image:Wm_spatial_structure_bw_hs.svg|thumb|{{Figure|3}} Idealized caricatures of virus phylogenies which shows the effects of population growth. ]]

When a virus population passes through repeated [[wp:Selective sweep | selective sweeps]], genetic diversity is highly constrained, resulting in a phylogeny which is ladder-like; branches of the phylogeny rapidly merge with the trunk of the phylogeny. 
Repeated selective sweeps may result from [[wp:Herd immunity | herd immunity]] and a limited supply of susceptible hosts. 
The phylogeny of [[wp:influenza | influenza virus]] bears the hallmarks of strong immune selection (see figure {{See Figure|1}} and section [[#Phylodynamics of influenza | Phylodynamics of influenza]]).
Conversely, a more balanced phylogeny may occur when a virus is not subject to strong immune selection and repeated bottlenecks, which is reflected in phylogeny of [[wp:HIV | HIV]] (see figure {{See Figure|1}} and section [[#Phylodynamics of HIV | Phylodynamics of HIV]]). 

When a viral population grows very rapidly, the phylogeny of virus will have external branches that appear very long relative to branches on the interior of the tree (see section [[#Phylodynamics of HIV | Phylodynamics of HIV ]]). 
Such a tree is said to be “star-like” {{Citation needed}}, and such trees arise because a common ancestor is much more likely to occur when the past population was small relative to the present population size. 
Conversely, when a population is not growing, external branches will be short relative to branches on the interior of the tree. 
The phylogeny of HIV provides a good example of star-like tree, as the prevalence of HIV infection rose rapidly throughout the 1980s (see figure {{See Figure|2}} and section [[#Phylodynamics of HIV | Phylodynamics of HIV]]). 
The phylogeny of [[wp:hepatitus B virus | HBV]] (see figure {{See Figure|2}}) is illustrative of a viral population which has roughly constant size.

Population structure of the host population, especially spatial structure, may result in a highly differentiated virus population. 
Virus within similar hosts, such as hosts that reside in the same region or who have similar risk factors for infection, are also more closely related. 
The phylogeny of [[wp:Measles | measles]] and [[wp:rabies virus | rabies virus]] (See figure {{See Figure|3}}) illustrates a virus with strong spatial structure, however this structure is not observed at all spatial scales. 
At small spatial scales, the population may appear [[wp:Panmixis | panmictic]]. 
While spatial structure is the most commonly observed population structure observed in phylodynamic analyses, viruses may also have non random admixture by attributes such as the age, race, risk behavior, and stage of infection of the infected host {{Citation needed}}.

=Methods=
Phylodynamic analyses utilize many of the same methods from [[wp:Computational phylogenetics | computational phylogenetics]] and [[wp:Population genetics | population genetics]]. 
For example,
* the magnitude of immune selection can be measured from a [[wp: multiple sequence alignment | multiple sequence alignment]] by examination of the [[wp:DN/dS | ratio of nonsynonymous to synonymous substitution rates (dN/dS)]]; 
*  population structure of the host population may be examined by calculation of [[wp:F-statistics | F-statistics]]; 
* hypotheses concerning panmixis and selective neutrality of the virus may be tested with statistics such as [[wp:Tajima%27s_D | Tajima’s D]]. 

Most phylodynamic analyses begin with the estimation of a phylogenetic tree. 
Genetic sequences are often sampled at multiple time points, which allows the estimation of [[wp:mutation rate | substitution rates]] and the time of the [[wp:Mrca | most recent common ancestor]] using a [[wp:Molecular clock | molecular clock]] {{Citation needed}}. 
For viruses, [[wp:Bayesian inference in phylogeny | Bayesian phylogenetic]] methods are popular because of the ability to incorporate prior knowledge of demographic processes while fitting complex [[wp:Nucleotide substitution model | models of nucleotide substitution]]. {{Citation needed}} 

Several analytical methods have been developed to deal specifically with problems related to the phylodynamics.
These methods are based on [[wp:Coalescent theory | coalescent theory]] and [[wp:simulation | simulation]]. 
Coalescent analyses usually assume selective neutrality and are most often utilized to model population dynamics such as the historical prevalence of infection. 
Simulation methods have been used to model immune selection and [[wp:Antigenic shift | antigenic shifts]] {{Citation needed}}. 

==Coalescent theory and phylodynamics==


The coalescent is a mathematical model which describes the ancestry of a sample of [[wp:Recombination_(biology) | non-recombining]] gene copies. 
In a selectively neutral population of constant size &lt;math&gt;N&lt;/math&gt; and non-overlapping generations (the [[wp:Fisher-Wright_population | Wright Fisher model]]), 
the time prior to sample collection that at least 2 out of a sample of &lt;math&gt;n&lt;/math&gt; gene copies have a [[wp:MRCA | most recent common ancestor]] is [[wp:Exponential_distribution | distributed exponentially]], with rate
: &lt;math&gt; \lambda_n =  {n \choose 2} \frac{1}{N} &lt;/math&gt;. 
At the time &lt;math&gt;T_n&lt;/math&gt; prior to when the sample was collected when 2 gene copies in the sample \emph{coalesce} (find a common ancestor) (See {{See Figure|4}}), there will be &lt;math&gt; n-1 &lt;/math&gt; extant lineages. 
The remaining lineages will coalesce at the rate &lt;math&gt;\lambda_{n-1}\cdots \lambda_2&lt;/math&gt; after intervals &lt;math&gt;T_{n-1}\cdots T_2 &lt;\math&gt;.
This process can be [[wp:Monte_carlo_simulation | simulated]] by drawing exponential [[wp:Random_variable | random variables]] with rates &lt;math&gt;\{\lambda_{n-i}\}_{i=0,\cdots,n-2}&lt;/math&gt; until there is only a single lineage remaining (the MRCA of the sample). 
In the absence of selection and population structure, the tree topology may be simulated by picking two lineages uniformly at random after each coalescent interval &lt;math&gt;T_i&lt;/math&gt;. 

The expected time until the most recent common ancestor of the sample is the sum of the expected values of the internode intervals {{Citation needed}}, 
: &lt;math&gt; \mathrm{E}[\mathrm{TMRCA}] = \mathrm{E}[ T_n ] + \mathrm{E}[ T_{n-1} ] + \cdots + \mathrm{E}[ T_2 ] \\ = 1/\lambda_n + 1/\lambda_{n-1} + \cdots + 1/\lambda_2 \\ = 2N(1 - \frac{1}{n})&lt;/math&gt;. 

Two corrolaries are :
* The TMRCA of a sample is not unbounded in the sample size. &lt;math&gt; \lim_{n \rightarrow \inf} \mathrm{E}[T_1]  = 2N .&lt;/math&gt; 
* Few samples are required for the expected TMRCA of the sample to be close to the theoretical upper bound, as the difference is &lt;math&gt; O(1/n) &lt;/math&gt;. 

Consequently, the TMRCA estimated from a relatively small sample of viral genetic sequences is an asymptotically unbiased estimate for the time that the viral population was founded in the host population. 

For example, Robbins et al. {{Citation needed}} estimated the TMRCA to be 1968 for 74 HIV-1 [[wp:HIV_subtype | subtype-B]] genetic sequences collected in the North America.
This is may be a reasonable estimate of the time HIV-1 began circulating in North America, because &lt;math&gt;1 - 1/74 = 99\% &lt;/math&gt;. 


If the population size &lt;math&gt;N(t)&lt;/math&gt; changes over time, the coalescent rate &lt;math&gt; \lambda_n(t) &lt;/math&gt; will also be a function of time. 
Donneley and Tavare {{Citation needed}} derived this rate for a time-varying population size under the assumption of constant birth rates:
: &lt;math&gt; \lambda_n(t) = {n \choose 2} \frac{1}{N(t)} &lt;/math&gt;. 
Because all topologies are equally likely under the neutral coalescent, this model will have the same properties as the constant-size coalescent under a rescaling of the time variable: &lt;math&gt; t \rightarrow \int_{\tau=0}^t \frac{ \mathrm{d} \tau }{N(\tau)} &lt;/math&gt;.

Very early in an epidemic, the population of virus may be growing [[wp:Exponential_growth | exponentially]] at rate &lt;math&gt; r &lt;/math&gt;, so that &lt;math&gt;t&lt;/math&gt; units of time in the past, the population will have size &lt;math&gt; N(t) = N_0 e^{-rt}&lt;/math&gt;. 
In this case, the rate of coalescence becomes
: &lt;math&gt; \lambda_n(t) {n \choose 2} \frac{1}{N_0 e^{-rt}}&lt;/math&gt;.
This rate is small close to when the sample was collected (&lt;math&gt; t=0&lt;/math&gt;), so that external branches (those without descendants) of a gene genealogy will tend to be long relative to those close to the root of the tree. 
This is why rapidly growing populations yeild trees as depicted in {{See Figure|2}}. 

If the rate of exponential growth is estimated from a gene genealogy, it may be combined with knowledge of the duration of infection or the [[wp:Serial_interval | serial interval]] &lt;math&gt;D&lt;/math&gt; for a particular pathogen to estimate the [[wp:reproduction number]], &lt;math&gt; R_0 &lt;/math&gt;. 
The two maybe linked by the following equation {{Citation needed}}:
: &lt;math&gt; r = \frac{R_0}{D} &lt;/math&gt;. 
For example, Fraser et al. {{Citation needed}} generated one of the first estimates of &lt;math&gt;R_0&lt;/math&gt; for pandemic H1N1 influenza in 2009 by using a coalescent-based analysis of 11 [[wp:Influenza_hemagglutinin | hemagglutinin ]] sequences in combination with prior data about the infectious period for influenza.


=Examples=

==Phylodynamics of Influenza==

==Phylodynamics of HIV==</text>
    </revision>
    <revision>
      <id>426</id>
      <timestamp>2012-03-23T02:50:05Z</timestamp>
      <contributor>
        <username>Erikvolz</username>
        <id>8</id>
      </contributor>
      <comment>Added Figure 4.</comment>
      <text xml:space="preserve" bytes="12219">Viral phylodynamics is the study of how [[wp:genetic variation | genetic variation]] and [[wp:phylogeny | phylogenies]] of viruses are influenced by host and [[wp:pathogen | pathogen]] [[wp:population dynamics | population dynamics]].

Many viruses, especially [[wp:RNA virus | RNA viruses]], rapidly accumulate genetic variation in hosts because of short intracellular [[wp:generation time | generation times]] and high [[wp:Rna_virus#Mutation_rates | mutation rates]]. 
Because viruses evolve very rapidly relative to rates of [[wp:Epidemic | epidemic]] dispersal, evolution of viruses is heavily influenced by patterns of transmission between hosts. 
Phylogenies of virus have been used to investigate many epidemiological processes, including the effects of selection by the [[wp:immune system | immune system]], growth rates in [[wp:Prevalence | epidemic prevalence]], the time that a virus originated in a new host population or species, and the rates that a virus is transmitted between different host populations. 

Distinct epidemiological and immunological processes may be recognized by their influence on the [[wp:Phylogenetic tree | phylogeny]] of virus. 
Grenfell et al.{{Citation needed}} who coined the term ‘’phylodynamics’’ postulated that virus phylogenies “... are determined by a combination of immune selection, changes in viral population size, and spatial dynamics“. 
Grenfell et al. identified three qualitative phylogenetic patterns  which may serve as [[wp:Rule of thumb | rules of thumb]] for identifying important epidemiological and immunological processes influencing virus evolution. 
The precise mechanisms that generate phylogenetic patterns of viruses can be complex and are described below (See [[#Methods | Methods]]). 
* The strength of immune [[wp:Directional selection | selection]] may be reflected by how unbalanced and ladder-like{{Citation needed}} the tree is (see figure {{See Figure|1}}).
* How rapidly a population of virus expanded in the past may be reflected by how star-like{{Citation needed}} the tree is (see figure {{See Figure|2}}). In a star-like tree external branches are long relative to internal branches. 
* Host [[wp:population stratification | population structure]] may be reflected in how clustered the [[wp:taxa | taxa]] of the tree are{{Citation needed}} (see figure {{See Figure|3}}). If there is strong population structure, virus sampled from similar hosts will be more closely related than virus from different hosts. 

[[Image:Wm_selection_tree_bw.svg|thumb|{{Figure|1}} Idealized caricatures of virus phylogenies which shows the effects of immune selection. ]]

[[Image:Wm_population_size_bw.svg|thumb|{{Figure|2}} Idealized caricatures of virus phylogenies which shows the effects of population growth. ]]

[[Image:Wm_spatial_structure_bw_hs.svg|thumb|{{Figure|3}} Idealized caricatures of virus phylogenies which shows the effects of population growth. ]]

When a virus population passes through repeated [[wp:Selective sweep | selective sweeps]], genetic diversity is highly constrained, resulting in a phylogeny which is ladder-like; branches of the phylogeny rapidly merge with the trunk of the phylogeny. 
Repeated selective sweeps may result from [[wp:Herd immunity | herd immunity]] and a limited supply of susceptible hosts. 
The phylogeny of [[wp:influenza | influenza virus]] bears the hallmarks of strong immune selection (see figure {{See Figure|1}} and section [[#Phylodynamics of influenza | Phylodynamics of influenza]]).
Conversely, a more balanced phylogeny may occur when a virus is not subject to strong immune selection and repeated bottlenecks, which is reflected in phylogeny of [[wp:HIV | HIV]] (see figure {{See Figure|1}} and section [[#Phylodynamics of HIV | Phylodynamics of HIV]]). 

When a viral population grows very rapidly, the phylogeny of virus will have external branches that appear very long relative to branches on the interior of the tree (see section [[#Phylodynamics of HIV | Phylodynamics of HIV ]]). 
Such a tree is said to be “star-like” {{Citation needed}}, and such trees arise because a common ancestor is much more likely to occur when the past population was small relative to the present population size. 
Conversely, when a population is not growing, external branches will be short relative to branches on the interior of the tree. 
The phylogeny of HIV provides a good example of star-like tree, as the prevalence of HIV infection rose rapidly throughout the 1980s (see figure {{See Figure|2}} and section [[#Phylodynamics of HIV | Phylodynamics of HIV]]). 
The phylogeny of [[wp:hepatitus B virus | HBV]] (see figure {{See Figure|2}}) is illustrative of a viral population which has roughly constant size.

Population structure of the host population, especially spatial structure, may result in a highly differentiated virus population. 
Virus within similar hosts, such as hosts that reside in the same region or who have similar risk factors for infection, are also more closely related. 
The phylogeny of [[wp:Measles | measles]] and [[wp:rabies virus | rabies virus]] (See figure {{See Figure|3}}) illustrates a virus with strong spatial structure, however this structure is not observed at all spatial scales. 
At small spatial scales, the population may appear [[wp:Panmixis | panmictic]]. 
While spatial structure is the most commonly observed population structure observed in phylodynamic analyses, viruses may also have non random admixture by attributes such as the age, race, risk behavior, and stage of infection of the infected host {{Citation needed}}.

=Methods=
Phylodynamic analyses utilize many of the same methods from [[wp:Computational phylogenetics | computational phylogenetics]] and [[wp:Population genetics | population genetics]]. 
For example,
* the magnitude of immune selection can be measured from a [[wp: multiple sequence alignment | multiple sequence alignment]] by examination of the [[wp:DN/dS | ratio of nonsynonymous to synonymous substitution rates (dN/dS)]]; 
*  population structure of the host population may be examined by calculation of [[wp:F-statistics | F-statistics]]; 
* hypotheses concerning panmixis and selective neutrality of the virus may be tested with statistics such as [[wp:Tajima%27s_D | Tajima’s D]]. 

Most phylodynamic analyses begin with the estimation of a phylogenetic tree. 
Genetic sequences are often sampled at multiple time points, which allows the estimation of [[wp:mutation rate | substitution rates]] and the time of the [[wp:Mrca | most recent common ancestor]] using a [[wp:Molecular clock | molecular clock]] {{Citation needed}}. 
For viruses, [[wp:Bayesian inference in phylogeny | Bayesian phylogenetic]] methods are popular because of the ability to incorporate prior knowledge of demographic processes while fitting complex [[wp:Nucleotide substitution model | models of nucleotide substitution]]. {{Citation needed}} 

Several analytical methods have been developed to deal specifically with problems related to the phylodynamics.
These methods are based on [[wp:Coalescent theory | coalescent theory]] and [[wp:simulation | simulation]]. 
Coalescent analyses usually assume selective neutrality and are most often utilized to model population dynamics such as the historical prevalence of infection. 
Simulation methods have been used to model immune selection and [[wp:Antigenic shift | antigenic shifts]] {{Citation needed}}. 

==Coalescent theory and phylodynamics==


The coalescent is a mathematical model which describes the ancestry of a sample of [[wp:Recombination_(biology) | non-recombining]] gene copies. 
In a selectively neutral population of constant size &lt;math&gt;N&lt;/math&gt; and non-overlapping generations (the [[wp:Fisher-Wright_population | Wright Fisher model]]), 
the time prior to sample collection that at least 2 out of a sample of &lt;math&gt;n&lt;/math&gt; gene copies have a [[wp:MRCA | most recent common ancestor]] is [[wp:Exponential_distribution | distributed exponentially]], with rate
: &lt;math&gt; \lambda_n =  {n \choose 2} \frac{1}{N} &lt;/math&gt;. 
At the time &lt;math&gt;T_n&lt;/math&gt; prior to when the sample was collected when 2 gene copies in the sample \emph{coalesce} (find a common ancestor) (See {{See Figure|4}}), there will be &lt;math&gt; n-1 &lt;/math&gt; extant lineages. 
The remaining lineages will coalesce at the rate &lt;math&gt;\lambda_{n-1}\cdots \lambda_2&lt;/math&gt; after intervals &lt;math&gt;T_{n-1}\cdots T_2 &lt;\math&gt;.
This process can be [[wp:Monte_carlo_simulation | simulated]] by drawing exponential [[wp:Random_variable | random variables]] with rates &lt;math&gt;\{\lambda_{n-i}\}_{i=0,\cdots,n-2}&lt;/math&gt; until there is only a single lineage remaining (the MRCA of the sample). 
In the absence of selection and population structure, the tree topology may be simulated by picking two lineages uniformly at random after each coalescent interval &lt;math&gt;T_i&lt;/math&gt;. 

[[Image:Tree_epochs.svg|thumb|{{Figure|4}} A gene genealogy illustrating internode intervals. ]]

The expected time until the most recent common ancestor of the sample is the sum of the expected values of the internode intervals {{Citation needed}}, 
: &lt;math&gt; \mathrm{E}[\mathrm{TMRCA}] = \mathrm{E}[ T_n ] + \mathrm{E}[ T_{n-1} ] + \cdots + \mathrm{E}[ T_2 ] \\ = 1/\lambda_n + 1/\lambda_{n-1} + \cdots + 1/\lambda_2 \\ = 2N(1 - \frac{1}{n})&lt;/math&gt;. 

Two corrolaries are :
* The TMRCA of a sample is not unbounded in the sample size. &lt;math&gt; \lim_{n \rightarrow \inf} \mathrm{E}[T_1]  = 2N .&lt;/math&gt; 
* Few samples are required for the expected TMRCA of the sample to be close to the theoretical upper bound, as the difference is &lt;math&gt; O(1/n) &lt;/math&gt;. 

Consequently, the TMRCA estimated from a relatively small sample of viral genetic sequences is an asymptotically unbiased estimate for the time that the viral population was founded in the host population. 

For example, Robbins et al. {{Citation needed}} estimated the TMRCA to be 1968 for 74 HIV-1 [[wp:HIV_subtype | subtype-B]] genetic sequences collected in the North America.
This is may be a reasonable estimate of the time HIV-1 began circulating in North America, because &lt;math&gt;1 - 1/74 = 99\% &lt;/math&gt;. 


If the population size &lt;math&gt;N(t)&lt;/math&gt; changes over time, the coalescent rate &lt;math&gt; \lambda_n(t) &lt;/math&gt; will also be a function of time. 
Donneley and Tavare {{Citation needed}} derived this rate for a time-varying population size under the assumption of constant birth rates:
: &lt;math&gt; \lambda_n(t) = {n \choose 2} \frac{1}{N(t)} &lt;/math&gt;. 
Because all topologies are equally likely under the neutral coalescent, this model will have the same properties as the constant-size coalescent under a rescaling of the time variable: &lt;math&gt; t \rightarrow \int_{\tau=0}^t \frac{ \mathrm{d} \tau }{N(\tau)} &lt;/math&gt;.

Very early in an epidemic, the population of virus may be growing [[wp:Exponential_growth | exponentially]] at rate &lt;math&gt; r &lt;/math&gt;, so that &lt;math&gt;t&lt;/math&gt; units of time in the past, the population will have size &lt;math&gt; N(t) = N_0 e^{-rt}&lt;/math&gt;. 
In this case, the rate of coalescence becomes
: &lt;math&gt; \lambda_n(t) {n \choose 2} \frac{1}{N_0 e^{-rt}}&lt;/math&gt;.
This rate is small close to when the sample was collected (&lt;math&gt; t=0&lt;/math&gt;), so that external branches (those without descendants) of a gene genealogy will tend to be long relative to those close to the root of the tree. 
This is why rapidly growing populations yeild trees as depicted in {{See Figure|2}}. 

If the rate of exponential growth is estimated from a gene genealogy, it may be combined with knowledge of the duration of infection or the [[wp:Serial_interval | serial interval]] &lt;math&gt;D&lt;/math&gt; for a particular pathogen to estimate the [[wp:reproduction number]], &lt;math&gt; R_0 &lt;/math&gt;. 
The two maybe linked by the following equation {{Citation needed}}:
: &lt;math&gt; r = \frac{R_0}{D} &lt;/math&gt;. 
For example, Fraser et al. {{Citation needed}} generated one of the first estimates of &lt;math&gt;R_0&lt;/math&gt; for pandemic H1N1 influenza in 2009 by using a coalescent-based analysis of 11 [[wp:Influenza_hemagglutinin | hemagglutinin ]] sequences in combination with prior data about the infectious period for influenza.


=Examples=

==Phylodynamics of Influenza==

==Phylodynamics of HIV==</text>
    </revision>
    <revision>
      <id>431</id>
      <timestamp>2012-03-23T22:52:37Z</timestamp>
      <contributor>
        <username>Spencer Bliven</username>
        <id>1</id>
      </contributor>
      <comment>/* Coalescent theory and phylodynamics */ Testing math &amp; fixing TeX errors</comment>
      <text xml:space="preserve" bytes="12247">Viral phylodynamics is the study of how [[wp:genetic variation | genetic variation]] and [[wp:phylogeny | phylogenies]] of viruses are influenced by host and [[wp:pathogen | pathogen]] [[wp:population dynamics | population dynamics]].

Many viruses, especially [[wp:RNA virus | RNA viruses]], rapidly accumulate genetic variation in hosts because of short intracellular [[wp:generation time | generation times]] and high [[wp:Rna_virus#Mutation_rates | mutation rates]]. 
Because viruses evolve very rapidly relative to rates of [[wp:Epidemic | epidemic]] dispersal, evolution of viruses is heavily influenced by patterns of transmission between hosts. 
Phylogenies of virus have been used to investigate many epidemiological processes, including the effects of selection by the [[wp:immune system | immune system]], growth rates in [[wp:Prevalence | epidemic prevalence]], the time that a virus originated in a new host population or species, and the rates that a virus is transmitted between different host populations. 

Distinct epidemiological and immunological processes may be recognized by their influence on the [[wp:Phylogenetic tree | phylogeny]] of virus. 
Grenfell et al.{{Citation needed}} who coined the term ‘’phylodynamics’’ postulated that virus phylogenies “... are determined by a combination of immune selection, changes in viral population size, and spatial dynamics“. 
Grenfell et al. identified three qualitative phylogenetic patterns  which may serve as [[wp:Rule of thumb | rules of thumb]] for identifying important epidemiological and immunological processes influencing virus evolution. 
The precise mechanisms that generate phylogenetic patterns of viruses can be complex and are described below (See [[#Methods | Methods]]). 
* The strength of immune [[wp:Directional selection | selection]] may be reflected by how unbalanced and ladder-like{{Citation needed}} the tree is (see figure {{See Figure|1}}).
* How rapidly a population of virus expanded in the past may be reflected by how star-like{{Citation needed}} the tree is (see figure {{See Figure|2}}). In a star-like tree external branches are long relative to internal branches. 
* Host [[wp:population stratification | population structure]] may be reflected in how clustered the [[wp:taxa | taxa]] of the tree are{{Citation needed}} (see figure {{See Figure|3}}). If there is strong population structure, virus sampled from similar hosts will be more closely related than virus from different hosts. 

[[Image:Wm_selection_tree_bw.svg|thumb|{{Figure|1}} Idealized caricatures of virus phylogenies which shows the effects of immune selection. ]]

[[Image:Wm_population_size_bw.svg|thumb|{{Figure|2}} Idealized caricatures of virus phylogenies which shows the effects of population growth. ]]

[[Image:Wm_spatial_structure_bw_hs.svg|thumb|{{Figure|3}} Idealized caricatures of virus phylogenies which shows the effects of population growth. ]]

When a virus population passes through repeated [[wp:Selective sweep | selective sweeps]], genetic diversity is highly constrained, resulting in a phylogeny which is ladder-like; branches of the phylogeny rapidly merge with the trunk of the phylogeny. 
Repeated selective sweeps may result from [[wp:Herd immunity | herd immunity]] and a limited supply of susceptible hosts. 
The phylogeny of [[wp:influenza | influenza virus]] bears the hallmarks of strong immune selection (see figure {{See Figure|1}} and section [[#Phylodynamics of influenza | Phylodynamics of influenza]]).
Conversely, a more balanced phylogeny may occur when a virus is not subject to strong immune selection and repeated bottlenecks, which is reflected in phylogeny of [[wp:HIV | HIV]] (see figure {{See Figure|1}} and section [[#Phylodynamics of HIV | Phylodynamics of HIV]]). 

When a viral population grows very rapidly, the phylogeny of virus will have external branches that appear very long relative to branches on the interior of the tree (see section [[#Phylodynamics of HIV | Phylodynamics of HIV ]]). 
Such a tree is said to be “star-like” {{Citation needed}}, and such trees arise because a common ancestor is much more likely to occur when the past population was small relative to the present population size. 
Conversely, when a population is not growing, external branches will be short relative to branches on the interior of the tree. 
The phylogeny of HIV provides a good example of star-like tree, as the prevalence of HIV infection rose rapidly throughout the 1980s (see figure {{See Figure|2}} and section [[#Phylodynamics of HIV | Phylodynamics of HIV]]). 
The phylogeny of [[wp:hepatitus B virus | HBV]] (see figure {{See Figure|2}}) is illustrative of a viral population which has roughly constant size.

Population structure of the host population, especially spatial structure, may result in a highly differentiated virus population. 
Virus within similar hosts, such as hosts that reside in the same region or who have similar risk factors for infection, are also more closely related. 
The phylogeny of [[wp:Measles | measles]] and [[wp:rabies virus | rabies virus]] (See figure {{See Figure|3}}) illustrates a virus with strong spatial structure, however this structure is not observed at all spatial scales. 
At small spatial scales, the population may appear [[wp:Panmixis | panmictic]]. 
While spatial structure is the most commonly observed population structure observed in phylodynamic analyses, viruses may also have non random admixture by attributes such as the age, race, risk behavior, and stage of infection of the infected host {{Citation needed}}.

=Methods=
Phylodynamic analyses utilize many of the same methods from [[wp:Computational phylogenetics | computational phylogenetics]] and [[wp:Population genetics | population genetics]]. 
For example,
* the magnitude of immune selection can be measured from a [[wp: multiple sequence alignment | multiple sequence alignment]] by examination of the [[wp:DN/dS | ratio of nonsynonymous to synonymous substitution rates (dN/dS)]]; 
*  population structure of the host population may be examined by calculation of [[wp:F-statistics | F-statistics]]; 
* hypotheses concerning panmixis and selective neutrality of the virus may be tested with statistics such as [[wp:Tajima%27s_D | Tajima’s D]]. 

Most phylodynamic analyses begin with the estimation of a phylogenetic tree. 
Genetic sequences are often sampled at multiple time points, which allows the estimation of [[wp:mutation rate | substitution rates]] and the time of the [[wp:Mrca | most recent common ancestor]] using a [[wp:Molecular clock | molecular clock]] {{Citation needed}}. 
For viruses, [[wp:Bayesian inference in phylogeny | Bayesian phylogenetic]] methods are popular because of the ability to incorporate prior knowledge of demographic processes while fitting complex [[wp:Nucleotide substitution model | models of nucleotide substitution]]. {{Citation needed}} 

Several analytical methods have been developed to deal specifically with problems related to the phylodynamics.
These methods are based on [[wp:Coalescent theory | coalescent theory]] and [[wp:simulation | simulation]]. 
Coalescent analyses usually assume selective neutrality and are most often utilized to model population dynamics such as the historical prevalence of infection. 
Simulation methods have been used to model immune selection and [[wp:Antigenic shift | antigenic shifts]] {{Citation needed}}. 

==Coalescent theory and phylodynamics==


The coalescent is a mathematical model which describes the ancestry of a sample of [[wp:Recombination_(biology) | non-recombining]] gene copies. 
In a selectively neutral population of constant size &lt;math&gt;N&lt;/math&gt; and non-overlapping generations (the [[wp:Fisher-Wright_population | Wright Fisher model]]), 
the time prior to sample collection that at least 2 out of a sample of &lt;math&gt;n&lt;/math&gt; gene copies have a [[wp:MRCA | most recent common ancestor]] is [[wp:Exponential_distribution | distributed exponentially]], with rate
: &lt;math&gt; \lambda_n =  {n \choose 2} \frac{1}{N} &lt;/math&gt;. 
At the time &lt;math&gt;T_n&lt;/math&gt; prior to when the sample was collected when 2 gene copies in the sample \emph{coalesce} (find a common ancestor) (See {{See Figure|4}}), there will be &lt;math&gt; n-1 &lt;/math&gt; extant lineages. 
The remaining lineages will coalesce at the rate &lt;math&gt;\lambda_{n-1}\cdots \lambda_2&lt;/math&gt; after intervals &lt;math&gt;T_{n-1}\cdots T_2 &lt;/math&gt;.
This process can be [[wp:Monte_carlo_simulation | simulated]] by drawing exponential [[wp:Random_variable | random variables]] with rates &lt;math&gt;\{\lambda_{n-i}\}_{i=0,\cdots,n-2}&lt;/math&gt; until there is only a single lineage remaining (the MRCA of the sample). 
In the absence of selection and population structure, the tree topology may be simulated by picking two lineages uniformly at random after each coalescent interval &lt;math&gt;T_i&lt;/math&gt;. 

[[Image:Tree_epochs.svg|thumb|{{Figure|4}} A gene genealogy illustrating internode intervals. ]]

The expected time until the most recent common ancestor of the sample is the sum of the expected values of the internode intervals {{Citation needed}}, 
: &lt;math&gt; \begin{align}
\mathrm{E}[\mathrm{TMRCA}] &amp; = \mathrm{E}[ T_n ] + \mathrm{E}[ T_{n-1} ] + \cdots + \mathrm{E}[ T_2 ] \\
&amp;= 1/\lambda_n + 1/\lambda_{n-1} + \cdots + 1/\lambda_2 \\
&amp;= 2N(1 - \frac{1}{n}).
\end{align}&lt;/math&gt;

Two corrolaries are :
* The TMRCA of a sample is not unbounded in the sample size. &lt;math&gt; \lim_{n \rightarrow \inf} \mathrm{E}[T_1]  = 2N .&lt;/math&gt; 
* Few samples are required for the expected TMRCA of the sample to be close to the theoretical upper bound, as the difference is &lt;math&gt; O(1/n) &lt;/math&gt;. 

Consequently, the TMRCA estimated from a relatively small sample of viral genetic sequences is an asymptotically unbiased estimate for the time that the viral population was founded in the host population. 

For example, Robbins et al. {{Citation needed}} estimated the TMRCA to be 1968 for 74 HIV-1 [[wp:HIV_subtype | subtype-B]] genetic sequences collected in the North America.
This is may be a reasonable estimate of the time HIV-1 began circulating in North America, because &lt;math&gt;1 - 1/74 = 99\% &lt;/math&gt;. 


If the population size &lt;math&gt;N(t)&lt;/math&gt; changes over time, the coalescent rate &lt;math&gt; \lambda_n(t) &lt;/math&gt; will also be a function of time. 
Donneley and Tavare {{Citation needed}} derived this rate for a time-varying population size under the assumption of constant birth rates:
: &lt;math&gt; \lambda_n(t) = {n \choose 2} \frac{1}{N(t)} &lt;/math&gt;. 
Because all topologies are equally likely under the neutral coalescent, this model will have the same properties as the constant-size coalescent under a rescaling of the time variable: &lt;math&gt; t \rightarrow \int_{\tau=0}^t \frac{ \mathrm{d} \tau }{N(\tau)} &lt;/math&gt;.

Very early in an epidemic, the population of virus may be growing [[wp:Exponential_growth | exponentially]] at rate &lt;math&gt; r &lt;/math&gt;, so that &lt;math&gt;t&lt;/math&gt; units of time in the past, the population will have size &lt;math&gt; N(t) = N_0 e^{-rt}&lt;/math&gt;. 
In this case, the rate of coalescence becomes
: &lt;math&gt; \lambda_n(t) {n \choose 2} \frac{1}{N_0 e^{-rt}}&lt;/math&gt;.
This rate is small close to when the sample was collected (&lt;math&gt; t=0&lt;/math&gt;), so that external branches (those without descendants) of a gene genealogy will tend to be long relative to those close to the root of the tree. 
This is why rapidly growing populations yeild trees as depicted in {{See Figure|2}}. 

If the rate of exponential growth is estimated from a gene genealogy, it may be combined with knowledge of the duration of infection or the [[wp:Serial_interval | serial interval]] &lt;math&gt;D&lt;/math&gt; for a particular pathogen to estimate the [[wp:reproduction number]], &lt;math&gt; R_0 &lt;/math&gt;. 
The two maybe linked by the following equation {{Citation needed}}:
: &lt;math&gt; r = \frac{R_0}{D} &lt;/math&gt;. 
For example, Fraser et al. {{Citation needed}} generated one of the first estimates of &lt;math&gt;R_0&lt;/math&gt; for pandemic H1N1 influenza in 2009 by using a coalescent-based analysis of 11 [[wp:Influenza_hemagglutinin | hemagglutinin ]] sequences in combination with prior data about the infectious period for influenza.

=Examples=

==Phylodynamics of Influenza==

==Phylodynamics of HIV==</text>
    </revision>
    <revision>
      <id>442</id>
      <timestamp>2012-03-27T04:11:03Z</timestamp>
      <contributor>
        <username>Erikvolz</username>
        <id>8</id>
      </contributor>
      <minor/>
      <comment>Fixed R0 equation.</comment>
      <text xml:space="preserve" bytes="12279">Viral phylodynamics is the study of how [[wp:genetic variation | genetic variation]] and [[wp:phylogeny | phylogenies]] of viruses are influenced by host and [[wp:pathogen | pathogen]] [[wp:population dynamics | population dynamics]].

Many viruses, especially [[wp:RNA virus | RNA viruses]], rapidly accumulate genetic variation in hosts because of short intracellular [[wp:generation time | generation times]] and high [[wp:Rna_virus#Mutation_rates | mutation rates]]. 
Because viruses evolve very rapidly relative to rates of [[wp:Epidemic | epidemic]] dispersal, evolution of viruses is heavily influenced by patterns of transmission between hosts. 
Phylogenies of virus have been used to investigate many epidemiological processes, including the effects of selection by the [[wp:immune system | immune system]], growth rates in [[wp:Prevalence | epidemic prevalence]], the time that a virus originated in a new host population or species, and the rates that a virus is transmitted between different host populations. 

Distinct epidemiological and immunological processes may be recognized by their influence on the [[wp:Phylogenetic tree | phylogeny]] of virus. 
Grenfell et al.{{Citation needed}} who coined the term ‘’phylodynamics’’ postulated that virus phylogenies “... are determined by a combination of immune selection, changes in viral population size, and spatial dynamics“. 
Grenfell et al. identified three qualitative phylogenetic patterns  which may serve as [[wp:Rule of thumb | rules of thumb]] for identifying important epidemiological and immunological processes influencing virus evolution. 
The precise mechanisms that generate phylogenetic patterns of viruses can be complex and are described below (See [[#Methods | Methods]]). 
* The strength of immune [[wp:Directional selection | selection]] may be reflected by how unbalanced and ladder-like{{Citation needed}} the tree is (see figure {{See Figure|1}}).
* How rapidly a population of virus expanded in the past may be reflected by how star-like{{Citation needed}} the tree is (see figure {{See Figure|2}}). In a star-like tree external branches are long relative to internal branches. 
* Host [[wp:population stratification | population structure]] may be reflected in how clustered the [[wp:taxa | taxa]] of the tree are{{Citation needed}} (see figure {{See Figure|3}}). If there is strong population structure, virus sampled from similar hosts will be more closely related than virus from different hosts. 

[[Image:Wm_selection_tree_bw.svg|thumb|{{Figure|1}} Idealized caricatures of virus phylogenies which shows the effects of immune selection. ]]

[[Image:Wm_population_size_bw.svg|thumb|{{Figure|2}} Idealized caricatures of virus phylogenies which shows the effects of population growth. ]]

[[Image:Wm_spatial_structure_bw_hs.svg|thumb|{{Figure|3}} Idealized caricatures of virus phylogenies which shows the effects of population growth. ]]

When a virus population passes through repeated [[wp:Selective sweep | selective sweeps]], genetic diversity is highly constrained, resulting in a phylogeny which is ladder-like; branches of the phylogeny rapidly merge with the trunk of the phylogeny. 
Repeated selective sweeps may result from [[wp:Herd immunity | herd immunity]] and a limited supply of susceptible hosts. 
The phylogeny of [[wp:influenza | influenza virus]] bears the hallmarks of strong immune selection (see figure {{See Figure|1}} and section [[#Phylodynamics of influenza | Phylodynamics of influenza]]).
Conversely, a more balanced phylogeny may occur when a virus is not subject to strong immune selection and repeated bottlenecks, which is reflected in phylogeny of [[wp:HIV | HIV]] (see figure {{See Figure|1}} and section [[#Phylodynamics of HIV | Phylodynamics of HIV]]). 

When a viral population grows very rapidly, the phylogeny of virus will have external branches that appear very long relative to branches on the interior of the tree (see section [[#Phylodynamics of HIV | Phylodynamics of HIV ]]). 
Such a tree is said to be “star-like” {{Citation needed}}, and such trees arise because a common ancestor is much more likely to occur when the past population was small relative to the present population size. 
Conversely, when a population is not growing, external branches will be short relative to branches on the interior of the tree. 
The phylogeny of HIV provides a good example of star-like tree, as the prevalence of HIV infection rose rapidly throughout the 1980s (see figure {{See Figure|2}} and section [[#Phylodynamics of HIV | Phylodynamics of HIV]]). 
The phylogeny of [[wp:hepatitus B virus | HBV]] (see figure {{See Figure|2}}) is illustrative of a viral population which has roughly constant size.

Population structure of the host population, especially spatial structure, may result in a highly differentiated virus population. 
Virus within similar hosts, such as hosts that reside in the same region or who have similar risk factors for infection, are also more closely related. 
The phylogeny of [[wp:Measles | measles]] and [[wp:rabies virus | rabies virus]] (See figure {{See Figure|3}}) illustrates a virus with strong spatial structure, however this structure is not observed at all spatial scales. 
At small spatial scales, the population may appear [[wp:Panmixis | panmictic]]. 
While spatial structure is the most commonly observed population structure observed in phylodynamic analyses, viruses may also have non random admixture by attributes such as the age, race, risk behavior, and stage of infection of the infected host {{Citation needed}}.

=Methods=
Phylodynamic analyses utilize many of the same methods from [[wp:Computational phylogenetics | computational phylogenetics]] and [[wp:Population genetics | population genetics]]. 
For example,
* the magnitude of immune selection can be measured from a [[wp: multiple sequence alignment | multiple sequence alignment]] by examination of the [[wp:DN/dS | ratio of nonsynonymous to synonymous substitution rates (dN/dS)]]; 
*  population structure of the host population may be examined by calculation of [[wp:F-statistics | F-statistics]]; 
* hypotheses concerning panmixis and selective neutrality of the virus may be tested with statistics such as [[wp:Tajima%27s_D | Tajima’s D]]. 

Most phylodynamic analyses begin with the estimation of a phylogenetic tree. 
Genetic sequences are often sampled at multiple time points, which allows the estimation of [[wp:mutation rate | substitution rates]] and the time of the [[wp:Mrca | most recent common ancestor]] using a [[wp:Molecular clock | molecular clock]] {{Citation needed}}. 
For viruses, [[wp:Bayesian inference in phylogeny | Bayesian phylogenetic]] methods are popular because of the ability to incorporate prior knowledge of demographic processes while fitting complex [[wp:Nucleotide substitution model | models of nucleotide substitution]]. {{Citation needed}} 

Several analytical methods have been developed to deal specifically with problems related to the phylodynamics.
These methods are based on [[wp:Coalescent theory | coalescent theory]] and [[wp:simulation | simulation]]. 
Coalescent analyses usually assume selective neutrality and are most often utilized to model population dynamics such as the historical prevalence of infection. 
Simulation methods have been used to model immune selection and [[wp:Antigenic shift | antigenic shifts]] {{Citation needed}}. 

==Coalescent theory and phylodynamics==


The coalescent is a mathematical model which describes the ancestry of a sample of [[wp:Recombination_(biology) | non-recombining]] gene copies. 
In a selectively neutral population of constant size &lt;math&gt;N&lt;/math&gt; and non-overlapping generations (the [[wp:Fisher-Wright_population | Wright Fisher model]]), 
the time prior to sample collection that at least 2 out of a sample of &lt;math&gt;n&lt;/math&gt; gene copies have a [[wp:MRCA | most recent common ancestor]] is [[wp:Exponential_distribution | distributed exponentially]], with rate
: &lt;math&gt; \lambda_n =  {n \choose 2} \frac{1}{N} &lt;/math&gt;. 
At the time &lt;math&gt;T_n&lt;/math&gt; prior to when the sample was collected when 2 gene copies in the sample \emph{coalesce} (find a common ancestor) (See {{See Figure|4}}), there will be &lt;math&gt; n-1 &lt;/math&gt; extant lineages. 
The remaining lineages will coalesce at the rate &lt;math&gt;\lambda_{n-1}\cdots \lambda_2&lt;/math&gt; after intervals &lt;math&gt;T_{n-1}\cdots T_2 &lt;/math&gt;.
This process can be [[wp:Monte_carlo_simulation | simulated]] by drawing exponential [[wp:Random_variable | random variables]] with rates &lt;math&gt;\{\lambda_{n-i}\}_{i=0,\cdots,n-2}&lt;/math&gt; until there is only a single lineage remaining (the MRCA of the sample). 
In the absence of selection and population structure, the tree topology may be simulated by picking two lineages uniformly at random after each coalescent interval &lt;math&gt;T_i&lt;/math&gt;. 

[[Image:Tree_epochs.svg|thumb|{{Figure|4}} A gene genealogy illustrating internode intervals. ]]

The expected time until the most recent common ancestor of the sample is the sum of the expected values of the internode intervals {{Citation needed}}, 
: &lt;math&gt; \begin{align}
\mathrm{E}[\mathrm{TMRCA}] &amp; = \mathrm{E}[ T_n ] + \mathrm{E}[ T_{n-1} ] + \cdots + \mathrm{E}[ T_2 ] \\
&amp;= 1/\lambda_n + 1/\lambda_{n-1} + \cdots + 1/\lambda_2 \\
&amp;= 2N(1 - \frac{1}{n}).
\end{align}&lt;/math&gt;

Two corrolaries are :
* The TMRCA of a sample is not unbounded in the sample size. &lt;math&gt; \lim_{n \rightarrow \inf} \mathrm{E}[T_1]  = 2N .&lt;/math&gt; 
* Few samples are required for the expected TMRCA of the sample to be close to the theoretical upper bound, as the difference is &lt;math&gt; O(1/n) &lt;/math&gt;. 

Consequently, the TMRCA estimated from a relatively small sample of viral genetic sequences is an asymptotically unbiased estimate for the time that the viral population was founded in the host population. 

For example, Robbins et al. {{Citation needed}} estimated the TMRCA to be 1968 for 74 HIV-1 [[wp:HIV_subtype | subtype-B]] genetic sequences collected in the North America.
This is may be a reasonable estimate of the time HIV-1 began circulating in North America, because &lt;math&gt;1 - 1/74 = 99\% &lt;/math&gt;. 


If the population size &lt;math&gt;N(t)&lt;/math&gt; changes over time, the coalescent rate &lt;math&gt; \lambda_n(t) &lt;/math&gt; will also be a function of time. 
Donneley and Tavare {{Citation needed}} derived this rate for a time-varying population size under the assumption of constant birth rates:
: &lt;math&gt; \lambda_n(t) = {n \choose 2} \frac{1}{N(t)} &lt;/math&gt;. 
Because all topologies are equally likely under the neutral coalescent, this model will have the same properties as the constant-size coalescent under a rescaling of the time variable: &lt;math&gt; t \rightarrow \int_{\tau=0}^t \frac{ \mathrm{d} \tau }{N(\tau)} &lt;/math&gt;.

Very early in an epidemic, the population of virus may be growing [[wp:Exponential_growth | exponentially]] at rate &lt;math&gt; r &lt;/math&gt;, so that &lt;math&gt;t&lt;/math&gt; units of time in the past, the population will have size &lt;math&gt; N(t) = N_0 e^{-rt}&lt;/math&gt;. 
In this case, the rate of coalescence becomes
: &lt;math&gt; \lambda_n(t) {n \choose 2} \frac{1}{N_0 e^{-rt}}&lt;/math&gt;.
This rate is small close to when the sample was collected (&lt;math&gt; t=0&lt;/math&gt;), so that external branches (those without descendants) of a gene genealogy will tend to be long relative to those close to the root of the tree. 
This is why rapidly growing populations yeild trees as depicted in {{See Figure|2}}. 

If the rate of exponential growth is estimated from a gene genealogy, it may be combined with knowledge of the duration of infection or the [[wp:Serial_interval | serial interval]] &lt;math&gt;D&lt;/math&gt; for a particular pathogen to estimate the [[wp:Basic_reproduction_number | reproduction number]], &lt;math&gt; R_0 &lt;/math&gt;. 
The two maybe linked by the following equation {{Citation needed}}:
: &lt;math&gt; r = \frac{R_0 - 1}{D} &lt;/math&gt;. 
For example, Fraser et al. {{Citation needed}} generated one of the first estimates of &lt;math&gt;R_0&lt;/math&gt; for pandemic H1N1 influenza in 2009 by using a coalescent-based analysis of 11 [[wp:Influenza_hemagglutinin | hemagglutinin ]] sequences in combination with prior data about the infectious period for influenza.

=Examples=

==Phylodynamics of Influenza==

==Phylodynamics of HIV==</text>
    </revision>
    <revision>
      <id>443</id>
      <timestamp>2012-03-27T04:13:00Z</timestamp>
      <contributor>
        <username>Erikvolz</username>
        <id>8</id>
      </contributor>
      <minor/>
      <comment>Corrected figure tags.</comment>
      <text xml:space="preserve" bytes="12223">Viral phylodynamics is the study of how [[wp:genetic variation | genetic variation]] and [[wp:phylogeny | phylogenies]] of viruses are influenced by host and [[wp:pathogen | pathogen]] [[wp:population dynamics | population dynamics]].

Many viruses, especially [[wp:RNA virus | RNA viruses]], rapidly accumulate genetic variation in hosts because of short intracellular [[wp:generation time | generation times]] and high [[wp:Rna_virus#Mutation_rates | mutation rates]]. 
Because viruses evolve very rapidly relative to rates of [[wp:Epidemic | epidemic]] dispersal, evolution of viruses is heavily influenced by patterns of transmission between hosts. 
Phylogenies of virus have been used to investigate many epidemiological processes, including the effects of selection by the [[wp:immune system | immune system]], growth rates in [[wp:Prevalence | epidemic prevalence]], the time that a virus originated in a new host population or species, and the rates that a virus is transmitted between different host populations. 

Distinct epidemiological and immunological processes may be recognized by their influence on the [[wp:Phylogenetic tree | phylogeny]] of virus. 
Grenfell et al.{{Citation needed}} who coined the term ‘’phylodynamics’’ postulated that virus phylogenies “... are determined by a combination of immune selection, changes in viral population size, and spatial dynamics“. 
Grenfell et al. identified three qualitative phylogenetic patterns  which may serve as [[wp:Rule of thumb | rules of thumb]] for identifying important epidemiological and immunological processes influencing virus evolution. 
The precise mechanisms that generate phylogenetic patterns of viruses can be complex and are described below (See [[#Methods | Methods]]). 
* The strength of immune [[wp:Directional selection | selection]] may be reflected by how unbalanced and ladder-like{{Citation needed}} the tree is (see {{See Figure|1}}).
* How rapidly a population of virus expanded in the past may be reflected by how star-like{{Citation needed}} the tree is (see {{See Figure|2}}). In a star-like tree external branches are long relative to internal branches. 
* Host [[wp:population stratification | population structure]] may be reflected in how clustered the [[wp:taxa | taxa]] of the tree are{{Citation needed}} (see {{See Figure|3}}). If there is strong population structure, virus sampled from similar hosts will be more closely related than virus from different hosts. 

[[Image:Wm_selection_tree_bw.svg|thumb|{{Figure|1}} Idealized caricatures of virus phylogenies which shows the effects of immune selection. ]]

[[Image:Wm_population_size_bw.svg|thumb|{{Figure|2}} Idealized caricatures of virus phylogenies which shows the effects of population growth. ]]

[[Image:Wm_spatial_structure_bw_hs.svg|thumb|{{Figure|3}} Idealized caricatures of virus phylogenies which shows the effects of population growth. ]]

When a virus population passes through repeated [[wp:Selective sweep | selective sweeps]], genetic diversity is highly constrained, resulting in a phylogeny which is ladder-like; branches of the phylogeny rapidly merge with the trunk of the phylogeny. 
Repeated selective sweeps may result from [[wp:Herd immunity | herd immunity]] and a limited supply of susceptible hosts. 
The phylogeny of [[wp:influenza | influenza virus]] bears the hallmarks of strong immune selection (see {{See Figure|1}} and section [[#Phylodynamics of influenza | Phylodynamics of influenza]]).
Conversely, a more balanced phylogeny may occur when a virus is not subject to strong immune selection and repeated bottlenecks, which is reflected in phylogeny of [[wp:HIV | HIV]] (see {{See Figure|1}} and section [[#Phylodynamics of HIV | Phylodynamics of HIV]]). 

When a viral population grows very rapidly, the phylogeny of virus will have external branches that appear very long relative to branches on the interior of the tree (see section [[#Phylodynamics of HIV | Phylodynamics of HIV ]]). 
Such a tree is said to be “star-like” {{Citation needed}}, and such trees arise because a common ancestor is much more likely to occur when the past population was small relative to the present population size. 
Conversely, when a population is not growing, external branches will be short relative to branches on the interior of the tree. 
The phylogeny of HIV provides a good example of star-like tree, as the prevalence of HIV infection rose rapidly throughout the 1980s (see {{See Figure|2}} and section [[#Phylodynamics of HIV | Phylodynamics of HIV]]). 
The phylogeny of [[wp:hepatitus B virus | HBV]] (see {{See Figure|2}}) is illustrative of a viral population which has roughly constant size.

Population structure of the host population, especially spatial structure, may result in a highly differentiated virus population. 
Virus within similar hosts, such as hosts that reside in the same region or who have similar risk factors for infection, are also more closely related. 
The phylogeny of [[wp:Measles | measles]] and [[wp:rabies virus | rabies virus]] (See {{See Figure|3}}) illustrates a virus with strong spatial structure, however this structure is not observed at all spatial scales. 
At small spatial scales, the population may appear [[wp:Panmixis | panmictic]]. 
While spatial structure is the most commonly observed population structure observed in phylodynamic analyses, viruses may also have non random admixture by attributes such as the age, race, risk behavior, and stage of infection of the infected host {{Citation needed}}.

=Methods=
Phylodynamic analyses utilize many of the same methods from [[wp:Computational phylogenetics | computational phylogenetics]] and [[wp:Population genetics | population genetics]]. 
For example,
* the magnitude of immune selection can be measured from a [[wp: multiple sequence alignment | multiple sequence alignment]] by examination of the [[wp:DN/dS | ratio of nonsynonymous to synonymous substitution rates (dN/dS)]]; 
*  population structure of the host population may be examined by calculation of [[wp:F-statistics | F-statistics]]; 
* hypotheses concerning panmixis and selective neutrality of the virus may be tested with statistics such as [[wp:Tajima%27s_D | Tajima’s D]]. 

Most phylodynamic analyses begin with the estimation of a phylogenetic tree. 
Genetic sequences are often sampled at multiple time points, which allows the estimation of [[wp:mutation rate | substitution rates]] and the time of the [[wp:Mrca | most recent common ancestor]] using a [[wp:Molecular clock | molecular clock]] {{Citation needed}}. 
For viruses, [[wp:Bayesian inference in phylogeny | Bayesian phylogenetic]] methods are popular because of the ability to incorporate prior knowledge of demographic processes while fitting complex [[wp:Nucleotide substitution model | models of nucleotide substitution]]. {{Citation needed}} 

Several analytical methods have been developed to deal specifically with problems related to the phylodynamics.
These methods are based on [[wp:Coalescent theory | coalescent theory]] and [[wp:simulation | simulation]]. 
Coalescent analyses usually assume selective neutrality and are most often utilized to model population dynamics such as the historical prevalence of infection. 
Simulation methods have been used to model immune selection and [[wp:Antigenic shift | antigenic shifts]] {{Citation needed}}. 

==Coalescent theory and phylodynamics==


The coalescent is a mathematical model which describes the ancestry of a sample of [[wp:Recombination_(biology) | non-recombining]] gene copies. 
In a selectively neutral population of constant size &lt;math&gt;N&lt;/math&gt; and non-overlapping generations (the [[wp:Fisher-Wright_population | Wright Fisher model]]), 
the time prior to sample collection that at least 2 out of a sample of &lt;math&gt;n&lt;/math&gt; gene copies have a [[wp:MRCA | most recent common ancestor]] is [[wp:Exponential_distribution | distributed exponentially]], with rate
: &lt;math&gt; \lambda_n =  {n \choose 2} \frac{1}{N} &lt;/math&gt;. 
At the time &lt;math&gt;T_n&lt;/math&gt; prior to when the sample was collected when 2 gene copies in the sample \emph{coalesce} (find a common ancestor) (See {{See Figure|4}}), there will be &lt;math&gt; n-1 &lt;/math&gt; extant lineages. 
The remaining lineages will coalesce at the rate &lt;math&gt;\lambda_{n-1}\cdots \lambda_2&lt;/math&gt; after intervals &lt;math&gt;T_{n-1}\cdots T_2 &lt;/math&gt;.
This process can be [[wp:Monte_carlo_simulation | simulated]] by drawing exponential [[wp:Random_variable | random variables]] with rates &lt;math&gt;\{\lambda_{n-i}\}_{i=0,\cdots,n-2}&lt;/math&gt; until there is only a single lineage remaining (the MRCA of the sample). 
In the absence of selection and population structure, the tree topology may be simulated by picking two lineages uniformly at random after each coalescent interval &lt;math&gt;T_i&lt;/math&gt;. 

[[Image:Tree_epochs.svg|thumb|{{Figure|4}} A gene genealogy illustrating internode intervals. ]]

The expected time until the most recent common ancestor of the sample is the sum of the expected values of the internode intervals {{Citation needed}}, 
: &lt;math&gt; \begin{align}
\mathrm{E}[\mathrm{TMRCA}] &amp; = \mathrm{E}[ T_n ] + \mathrm{E}[ T_{n-1} ] + \cdots + \mathrm{E}[ T_2 ] \\
&amp;= 1/\lambda_n + 1/\lambda_{n-1} + \cdots + 1/\lambda_2 \\
&amp;= 2N(1 - \frac{1}{n}).
\end{align}&lt;/math&gt;

Two corrolaries are :
* The TMRCA of a sample is not unbounded in the sample size. &lt;math&gt; \lim_{n \rightarrow \inf} \mathrm{E}[T_1]  = 2N .&lt;/math&gt; 
* Few samples are required for the expected TMRCA of the sample to be close to the theoretical upper bound, as the difference is &lt;math&gt; O(1/n) &lt;/math&gt;. 

Consequently, the TMRCA estimated from a relatively small sample of viral genetic sequences is an asymptotically unbiased estimate for the time that the viral population was founded in the host population. 

For example, Robbins et al. {{Citation needed}} estimated the TMRCA to be 1968 for 74 HIV-1 [[wp:HIV_subtype | subtype-B]] genetic sequences collected in the North America.
This is may be a reasonable estimate of the time HIV-1 began circulating in North America, because &lt;math&gt;1 - 1/74 = 99\% &lt;/math&gt;. 


If the population size &lt;math&gt;N(t)&lt;/math&gt; changes over time, the coalescent rate &lt;math&gt; \lambda_n(t) &lt;/math&gt; will also be a function of time. 
Donneley and Tavare {{Citation needed}} derived this rate for a time-varying population size under the assumption of constant birth rates:
: &lt;math&gt; \lambda_n(t) = {n \choose 2} \frac{1}{N(t)} &lt;/math&gt;. 
Because all topologies are equally likely under the neutral coalescent, this model will have the same properties as the constant-size coalescent under a rescaling of the time variable: &lt;math&gt; t \rightarrow \int_{\tau=0}^t \frac{ \mathrm{d} \tau }{N(\tau)} &lt;/math&gt;.

Very early in an epidemic, the population of virus may be growing [[wp:Exponential_growth | exponentially]] at rate &lt;math&gt; r &lt;/math&gt;, so that &lt;math&gt;t&lt;/math&gt; units of time in the past, the population will have size &lt;math&gt; N(t) = N_0 e^{-rt}&lt;/math&gt;. 
In this case, the rate of coalescence becomes
: &lt;math&gt; \lambda_n(t) {n \choose 2} \frac{1}{N_0 e^{-rt}}&lt;/math&gt;.
This rate is small close to when the sample was collected (&lt;math&gt; t=0&lt;/math&gt;), so that external branches (those without descendants) of a gene genealogy will tend to be long relative to those close to the root of the tree. 
This is why rapidly growing populations yeild trees as depicted in {{See Figure|2}}. 

If the rate of exponential growth is estimated from a gene genealogy, it may be combined with knowledge of the duration of infection or the [[wp:Serial_interval | serial interval]] &lt;math&gt;D&lt;/math&gt; for a particular pathogen to estimate the [[wp:Basic_reproduction_number | reproduction number]], &lt;math&gt; R_0 &lt;/math&gt;. 
The two maybe linked by the following equation {{Citation needed}}:
: &lt;math&gt; r = \frac{R_0 - 1}{D} &lt;/math&gt;. 
For example, Fraser et al. {{Citation needed}} generated one of the first estimates of &lt;math&gt;R_0&lt;/math&gt; for pandemic H1N1 influenza in 2009 by using a coalescent-based analysis of 11 [[wp:Influenza_hemagglutinin | hemagglutinin ]] sequences in combination with prior data about the infectious period for influenza.

=Examples=

==Phylodynamics of Influenza==

==Phylodynamics of HIV==</text>
    </revision>
    <revision>
      <id>445</id>
      <timestamp>2012-03-28T13:05:13Z</timestamp>
      <contributor>
        <username>Tbedford</username>
        <id>7</id>
      </contributor>
      <comment>Sketch of phylogeographic methods and simulation methods.</comment>
      <text xml:space="preserve" bytes="17018">Viral phylodynamics is the study of how [[wp:genetic variation | genetic variation]] and [[wp:phylogeny | phylogenies]] of viruses are influenced by host and [[wp:pathogen | pathogen]] [[wp:population dynamics | population dynamics]].

Many viruses, especially [[wp:RNA virus | RNA viruses]], rapidly accumulate genetic variation in hosts because of short intracellular [[wp:generation time | generation times]] and high [[wp:Rna_virus#Mutation_rates | mutation rates]]. 
Because viruses evolve very rapidly relative to rates of [[wp:Epidemic | epidemic]] dispersal, evolution of viruses is heavily influenced by patterns of transmission between hosts. 
Phylogenies of virus have been used to investigate many epidemiological processes, including the effects of selection by the [[wp:immune system | immune system]], growth rates in [[wp:Prevalence | epidemic prevalence]], the time that a virus originated in a new host population or species, and the rates that a virus is transmitted between different host populations. 

Distinct epidemiological and immunological processes may be recognized by their influence on the [[wp:Phylogenetic tree | phylogeny]] of virus. 
Grenfell et al.{{Citation needed}} who coined the term ‘’phylodynamics’’ postulated that virus phylogenies “... are determined by a combination of immune selection, changes in viral population size, and spatial dynamics“. 
Grenfell et al. identified three qualitative phylogenetic patterns  which may serve as [[wp:Rule of thumb | rules of thumb]] for identifying important epidemiological and immunological processes influencing virus evolution. 
The precise mechanisms that generate phylogenetic patterns of viruses can be complex and are described below (See [[#Methods | Methods]]). 
* The strength of immune [[wp:Directional selection | selection]] may be reflected by how unbalanced and ladder-like{{Citation needed}} the tree is (see {{See Figure|1}}).
* How rapidly a population of virus expanded in the past may be reflected by how star-like{{Citation needed}} the tree is (see {{See Figure|2}}). In a star-like tree external branches are long relative to internal branches. 
* Host [[wp:population stratification | population structure]] may be reflected in how clustered the [[wp:taxa | taxa]] of the tree are{{Citation needed}} (see {{See Figure|3}}). If there is strong population structure, virus sampled from similar hosts will be more closely related than virus from different hosts. 

[[Image:Wm_selection_tree_bw.svg|thumb|{{Figure|1}} Idealized caricatures of virus phylogenies which shows the effects of immune selection. ]]

[[Image:Wm_population_size_bw.svg|thumb|{{Figure|2}} Idealized caricatures of virus phylogenies which shows the effects of population growth. ]]

[[Image:Wm_spatial_structure_bw_hs.svg|thumb|{{Figure|3}} Idealized caricatures of virus phylogenies which shows the effects of population growth. ]]

When a virus population passes through repeated [[wp:Selective sweep | selective sweeps]], genetic diversity is highly constrained, resulting in a phylogeny which is ladder-like; branches of the phylogeny rapidly merge with the trunk of the phylogeny. 
Repeated selective sweeps may result from [[wp:Herd immunity | herd immunity]] and a limited supply of susceptible hosts. 
The phylogeny of [[wp:influenza | influenza virus]] bears the hallmarks of strong immune selection (see {{See Figure|1}} and section [[#Phylodynamics of influenza | Phylodynamics of influenza]]).
Conversely, a more balanced phylogeny may occur when a virus is not subject to strong immune selection and repeated bottlenecks, which is reflected in phylogeny of [[wp:HIV | HIV]] (see {{See Figure|1}} and section [[#Phylodynamics of HIV | Phylodynamics of HIV]]). 

When a viral population grows very rapidly, the phylogeny of virus will have external branches that appear very long relative to branches on the interior of the tree (see section [[#Phylodynamics of HIV | Phylodynamics of HIV ]]). 
Such a tree is said to be “star-like” {{Citation needed}}, and such trees arise because a common ancestor is much more likely to occur when the past population was small relative to the present population size. 
Conversely, when a population is not growing, external branches will be short relative to branches on the interior of the tree. 
The phylogeny of HIV provides a good example of star-like tree, as the prevalence of HIV infection rose rapidly throughout the 1980s (see {{See Figure|2}} and section [[#Phylodynamics of HIV | Phylodynamics of HIV]]). 
The phylogeny of [[wp:hepatitus B virus | HBV]] (see {{See Figure|2}}) is illustrative of a viral population which has roughly constant size.

Population structure of the host population, especially spatial structure, may result in a highly differentiated virus population. 
Virus within similar hosts, such as hosts that reside in the same region or who have similar risk factors for infection, are also more closely related. 
The phylogeny of [[wp:Measles | measles]] and [[wp:rabies virus | rabies virus]] (See {{See Figure|3}}) illustrates a virus with strong spatial structure, however this structure is not observed at all spatial scales. 
At small spatial scales, the population may appear [[wp:Panmixis | panmictic]]. 
While spatial structure is the most commonly observed population structure observed in phylodynamic analyses, viruses may also have non random admixture by attributes such as the age, race, risk behavior, and stage of infection of the infected host {{Citation needed}}.

=Methods=
Phylodynamic analyses utilize many of the same methods from [[wp:Computational phylogenetics | computational phylogenetics]] and [[wp:Population genetics | population genetics]]. 
For example,
* the magnitude of immune selection can be measured from a [[wp: multiple sequence alignment | multiple sequence alignment]] by examination of the [[wp:DN/dS | ratio of nonsynonymous to synonymous substitution rates (dN/dS)]]; 
*  population structure of the host population may be examined by calculation of [[wp:F-statistics | F-statistics]]; 
* hypotheses concerning panmixis and selective neutrality of the virus may be tested with statistics such as [[wp:Tajima%27s_D | Tajima’s D]]. 

Most phylodynamic analyses begin with the estimation of a phylogenetic tree. 
Genetic sequences are often sampled at multiple time points, which allows the estimation of [[wp:mutation rate | substitution rates]] and the time of the [[wp:Mrca | most recent common ancestor]] using a [[wp:Molecular clock | molecular clock]] {{Citation needed}}. 
For viruses, [[wp:Bayesian inference in phylogeny | Bayesian phylogenetic]] methods are popular because of the ability to incorporate prior knowledge of demographic processes while fitting complex [[wp:Nucleotide substitution model | models of nucleotide substitution]]. {{Citation needed}} 

Several analytical methods have been developed to deal specifically with problems related to the phylodynamics.
These methods are based on [[wp:Coalescent theory | coalescent theory]] and [[wp:simulation | simulation]]. 
Coalescent analyses usually assume selective neutrality and are most often utilized to model population dynamics such as the historical prevalence of infection. 
Simulation methods have been used to model immune selection and [[wp:Antigenic shift | antigenic shifts]] {{Citation needed}}. 

==Coalescent theory and phylodynamics==


The coalescent is a mathematical model which describes the ancestry of a sample of [[wp:Recombination_(biology) | non-recombining]] gene copies. 
In a selectively neutral population of constant size &lt;math&gt;N&lt;/math&gt; and non-overlapping generations (the [[wp:Fisher-Wright_population | Wright Fisher model]]), 
the time prior to sample collection that at least 2 out of a sample of &lt;math&gt;n&lt;/math&gt; gene copies have a [[wp:MRCA | most recent common ancestor]] is [[wp:Exponential_distribution | distributed exponentially]], with rate
: &lt;math&gt; \lambda_n =  {n \choose 2} \frac{1}{N} &lt;/math&gt;. 
At the time &lt;math&gt;T_n&lt;/math&gt; prior to when the sample was collected when 2 gene copies in the sample \emph{coalesce} (find a common ancestor) (See {{See Figure|4}}), there will be &lt;math&gt; n-1 &lt;/math&gt; extant lineages. 
The remaining lineages will coalesce at the rate &lt;math&gt;\lambda_{n-1}\cdots \lambda_2&lt;/math&gt; after intervals &lt;math&gt;T_{n-1}\cdots T_2 &lt;/math&gt;.
This process can be [[wp:Monte_carlo_simulation | simulated]] by drawing exponential [[wp:Random_variable | random variables]] with rates &lt;math&gt;\{\lambda_{n-i}\}_{i=0,\cdots,n-2}&lt;/math&gt; until there is only a single lineage remaining (the MRCA of the sample). 
In the absence of selection and population structure, the tree topology may be simulated by picking two lineages uniformly at random after each coalescent interval &lt;math&gt;T_i&lt;/math&gt;. 

[[Image:Tree_epochs.svg|thumb|{{Figure|4}} A gene genealogy illustrating internode intervals. ]]

The expected time until the most recent common ancestor of the sample is the sum of the expected values of the internode intervals {{Citation needed}}, 
: &lt;math&gt; \begin{align}
\mathrm{E}[\mathrm{TMRCA}] &amp; = \mathrm{E}[ T_n ] + \mathrm{E}[ T_{n-1} ] + \cdots + \mathrm{E}[ T_2 ] \\
&amp;= 1/\lambda_n + 1/\lambda_{n-1} + \cdots + 1/\lambda_2 \\
&amp;= 2N(1 - \frac{1}{n}).
\end{align}&lt;/math&gt;

Two corrolaries are :
* The TMRCA of a sample is not unbounded in the sample size. &lt;math&gt; \lim_{n \rightarrow \inf} \mathrm{E}[T_1]  = 2N .&lt;/math&gt; 
* Few samples are required for the expected TMRCA of the sample to be close to the theoretical upper bound, as the difference is &lt;math&gt; O(1/n) &lt;/math&gt;. 

Consequently, the TMRCA estimated from a relatively small sample of viral genetic sequences is an asymptotically unbiased estimate for the time that the viral population was founded in the host population. 

For example, Robbins et al. {{Citation needed}} estimated the TMRCA to be 1968 for 74 HIV-1 [[wp:HIV_subtype | subtype-B]] genetic sequences collected in the North America.
This is may be a reasonable estimate of the time HIV-1 began circulating in North America, because &lt;math&gt;1 - 1/74 = 99\% &lt;/math&gt;. 


If the population size &lt;math&gt;N(t)&lt;/math&gt; changes over time, the coalescent rate &lt;math&gt; \lambda_n(t) &lt;/math&gt; will also be a function of time. 
Donneley and Tavare {{Citation needed}} derived this rate for a time-varying population size under the assumption of constant birth rates:
: &lt;math&gt; \lambda_n(t) = {n \choose 2} \frac{1}{N(t)} &lt;/math&gt;. 
Because all topologies are equally likely under the neutral coalescent, this model will have the same properties as the constant-size coalescent under a rescaling of the time variable: &lt;math&gt; t \rightarrow \int_{\tau=0}^t \frac{ \mathrm{d} \tau }{N(\tau)} &lt;/math&gt;.

Very early in an epidemic, the population of virus may be growing [[wp:Exponential_growth | exponentially]] at rate &lt;math&gt; r &lt;/math&gt;, so that &lt;math&gt;t&lt;/math&gt; units of time in the past, the population will have size &lt;math&gt; N(t) = N_0 e^{-rt}&lt;/math&gt;. 
In this case, the rate of coalescence becomes
: &lt;math&gt; \lambda_n(t) {n \choose 2} \frac{1}{N_0 e^{-rt}}&lt;/math&gt;.
This rate is small close to when the sample was collected (&lt;math&gt; t=0&lt;/math&gt;), so that external branches (those without descendants) of a gene genealogy will tend to be long relative to those close to the root of the tree. 
This is why rapidly growing populations yeild trees as depicted in {{See Figure|2}}. 

If the rate of exponential growth is estimated from a gene genealogy, it may be combined with knowledge of the duration of infection or the [[wp:Serial_interval | serial interval]] &lt;math&gt;D&lt;/math&gt; for a particular pathogen to estimate the [[wp:Basic_reproduction_number | reproduction number]], &lt;math&gt; R_0 &lt;/math&gt;. 
The two maybe linked by the following equation {{Citation needed}}:
: &lt;math&gt; r = \frac{R_0 - 1}{D} &lt;/math&gt;. 
For example, Fraser et al. {{Citation needed}} generated one of the first estimates of &lt;math&gt;R_0&lt;/math&gt; for pandemic H1N1 influenza in 2009 by using a coalescent-based analysis of 11 [[wp:Influenza_hemagglutinin | hemagglutinin ]] sequences in combination with prior data about the infectious period for influenza.

== Phylogeography ==

At the most basic level, the presence of geographic population structure can be revealed by comparing genetic relatedness of viral isolates to geographic relatedness.  A basic question is whether the geographic character labels are more clustered on a phylogeny than expected under a simple non-structured model (see {{See Figure|3}}).  This question can be answered by counting the number of geographic transitions on the phylogeny via [[wp: maximum parsimony (phylogenetics) | parsimony]], [[wp: maximum likelihood | maximum likelihood]] or through [[wp: Bayesian inference in phylogeny | Bayesian inference]].  If population structure exists then there will be fewer geographic transitions on the phylogeny than expected in a panmictic model.  This hypothesis can be tested by randomly scrambling the character labels on the tips of the phylogeny and counting the number of geographic transition present in the scrambled data.  By repeatedly scrambling the data and calculating transition counts, a [[wp:null distribution | null distribution]] can be constructed and a [[wp:p-value | p-value]] found by comparing the observed transition counts to this null distribution. 

Beyond the presence or absence of population structure, phylodynamic methods can be used to infer the rates of movement of viral lineages between geographic locations and reconstruct the ancestral geographic locations of particular lineages.  Here, geographic location is treated as a phylogenetic character state, similar in spirit to 'A', 'T', 'G', 'C', so that geographic location is encoded as a [[wp:substitution model | substitution model]].  The same phylogenetic machinery that is used to infer [[wp: DNA substitution matrices | models of DNA evolution]] can thus be used to infer geographic transition matrices.  The end result is a rate, measured in terms of years or in terms of nucleotide substitutions per site, that a lineage in one region moves to another region over the course of the phylogenetic tree.  In a geographic transmission network, some regions may mix more readily and other regions may be more isolated.  Additionally, some transmission connections may be asymmetric, so that the rate at which lineages in region 'A' move to region 'B' may differ from the rate at which lineages in 'B' move to 'A'.  With geographic location thus encoded, ancestral state reconstruction can be used to infer ancestral geographic locations of particular nodes in the phylogeny.

== Simulation ==

Using coalescent and phylogenetic models, it is possible to answer questions about historic viral prevalence and patterns of geographic spread, but a full model of the interaction between the evolution of the virus and the development of host immunity is not amenable to straight-forward phylogenetic or coalescent analysis.  Here, it is common to instead use a forward simulation-based approach.  Simulation-based models may be [[wp: compartmental models in epidemiology | compartmental]], tracking the numbers of hosts infecteds and recovered to different viral strains, or may be [[wp: agent-based model | individual-based]], tracking the infection state and viral strain of every host in the population.  Generally, compartmental models offer significant advantages in terms of speed and memory-usage, but may be difficult to implement for complex evolutionary or epidemiological scenarios.

Here, it is necessary to specify a transmission model for the process by which infection spreads between infected and susceptible hosts.  For [[wp: antigenic variation | antigenically variable]], viruses, it becomes crucial to model the risk of transmission from an individual infected with virus strain 'A' to an individual who has previously been infected with virus strains 'B', 'C', etc...  The level of protection against one strain of virus by a second strain is known as [[wp: cross-reactivity | cross-immunity]].  In addition to risk of infection, cross-immunity may modulate the probability that a host becomes infectious and the duration that a host remains infectious.  In addition to cross-immunity between virus strains, a forward simulation model may account for geographic population structure or age structure by modulating contact rates between host individuals of different geographic or age classes.

Commonly, a viral strain is denoted by a nucleotide or amino acid sequence.  Here, in addition to transmission and recovery events, mutations may occur, converting a virus from one strain to another.  Often, the degree of cross-immunity between virus strains is assumed to be related to their [[wp: hamming distance | sequence distance]].  Over the course of the simulation, virus mutate and sequences are produced, from which phylogenies may be constructed and analyzed.

=Examples=

==Phylodynamics of Influenza==

==Phylodynamics of HIV==</text>
    </revision>
    <revision>
      <id>448</id>
      <timestamp>2012-03-28T13:26:38Z</timestamp>
      <contributor>
        <username>Tbedford</username>
        <id>7</id>
      </contributor>
      <comment>Trying introduction as it's own section</comment>
      <text xml:space="preserve" bytes="17057">Viral phylodynamics is the study of how [[wp:genetic variation | genetic variation]] and [[wp:phylogeny | phylogenies]] of viruses are influenced by host and [[wp:pathogen | pathogen]] [[wp:population dynamics | population dynamics]].

Many viruses, especially [[wp:RNA virus | RNA viruses]], rapidly accumulate genetic variation in hosts because of short intracellular [[wp:generation time | generation times]] and high [[wp:Rna_virus#Mutation_rates | mutation rates]]. 
Because viruses evolve very rapidly relative to rates of [[wp:Epidemic | epidemic]] dispersal, evolution of viruses is heavily influenced by patterns of transmission between hosts. 
Phylogenies of virus have been used to investigate many epidemiological processes, including the effects of selection by the [[wp:immune system | immune system]], growth rates in [[wp:Prevalence | epidemic prevalence]], the time that a virus originated in a new host population or species, and the rates that a virus is transmitted between different host populations. 

= Sources of phylodynamic variation =

Distinct epidemiological and immunological processes may be recognized by their influence on the [[wp:Phylogenetic tree | phylogeny]] of virus. 
Grenfell et al.{{Citation needed}} who coined the term ‘’phylodynamics’’ postulated that virus phylogenies “... are determined by a combination of immune selection, changes in viral population size, and spatial dynamics“. 
Grenfell et al. identified three qualitative phylogenetic patterns  which may serve as [[wp:Rule of thumb | rules of thumb]] for identifying important epidemiological and immunological processes influencing virus evolution. 
The precise mechanisms that generate phylogenetic patterns of viruses can be complex and are described below (See [[#Methods | Methods]]). 
* The strength of immune [[wp:Directional selection | selection]] may be reflected by how unbalanced and ladder-like{{Citation needed}} the tree is (see {{See Figure|1}}).
* How rapidly a population of virus expanded in the past may be reflected by how star-like{{Citation needed}} the tree is (see {{See Figure|2}}). In a star-like tree external branches are long relative to internal branches. 
* Host [[wp:population stratification | population structure]] may be reflected in how clustered the [[wp:taxa | taxa]] of the tree are{{Citation needed}} (see {{See Figure|3}}). If there is strong population structure, virus sampled from similar hosts will be more closely related than virus from different hosts. 

[[Image:Wm_selection_tree_bw.svg|thumb|{{Figure|1}} Idealized caricatures of virus phylogenies which shows the effects of immune selection. ]]

[[Image:Wm_population_size_bw.svg|thumb|{{Figure|2}} Idealized caricatures of virus phylogenies which shows the effects of population growth. ]]

[[Image:Wm_spatial_structure_bw_hs.svg|thumb|{{Figure|3}} Idealized caricatures of virus phylogenies which shows the effects of population growth. ]]

When a virus population passes through repeated [[wp:Selective sweep | selective sweeps]], genetic diversity is highly constrained, resulting in a phylogeny which is ladder-like; branches of the phylogeny rapidly merge with the trunk of the phylogeny. 
Repeated selective sweeps may result from [[wp:Herd immunity | herd immunity]] and a limited supply of susceptible hosts. 
The phylogeny of [[wp:influenza | influenza virus]] bears the hallmarks of strong immune selection (see {{See Figure|1}} and section [[#Phylodynamics of influenza | Phylodynamics of influenza]]).
Conversely, a more balanced phylogeny may occur when a virus is not subject to strong immune selection and repeated bottlenecks, which is reflected in phylogeny of [[wp:HIV | HIV]] (see {{See Figure|1}} and section [[#Phylodynamics of HIV | Phylodynamics of HIV]]). 

When a viral population grows very rapidly, the phylogeny of virus will have external branches that appear very long relative to branches on the interior of the tree (see section [[#Phylodynamics of HIV | Phylodynamics of HIV ]]). 
Such a tree is said to be “star-like” {{Citation needed}}, and such trees arise because a common ancestor is much more likely to occur when the past population was small relative to the present population size. 
Conversely, when a population is not growing, external branches will be short relative to branches on the interior of the tree. 
The phylogeny of HIV provides a good example of star-like tree, as the prevalence of HIV infection rose rapidly throughout the 1980s (see {{See Figure|2}} and section [[#Phylodynamics of HIV | Phylodynamics of HIV]]). 
The phylogeny of [[wp:hepatitus B virus | HBV]] (see {{See Figure|2}}) is illustrative of a viral population which has roughly constant size.

Population structure of the host population, especially spatial structure, may result in a highly differentiated virus population. 
Virus within similar hosts, such as hosts that reside in the same region or who have similar risk factors for infection, are also more closely related. 
The phylogeny of [[wp:Measles | measles]] and [[wp:rabies virus | rabies virus]] (See {{See Figure|3}}) illustrates a virus with strong spatial structure, however this structure is not observed at all spatial scales. 
At small spatial scales, the population may appear [[wp:Panmixis | panmictic]]. 
While spatial structure is the most commonly observed population structure observed in phylodynamic analyses, viruses may also have non random admixture by attributes such as the age, race, risk behavior, and stage of infection of the infected host {{Citation needed}}.

=Methods=
Phylodynamic analyses utilize many of the same methods from [[wp:Computational phylogenetics | computational phylogenetics]] and [[wp:Population genetics | population genetics]]. 
For example,
* the magnitude of immune selection can be measured from a [[wp: multiple sequence alignment | multiple sequence alignment]] by examination of the [[wp:DN/dS | ratio of nonsynonymous to synonymous substitution rates (dN/dS)]]; 
*  population structure of the host population may be examined by calculation of [[wp:F-statistics | F-statistics]]; 
* hypotheses concerning panmixis and selective neutrality of the virus may be tested with statistics such as [[wp:Tajima%27s_D | Tajima’s D]]. 

Most phylodynamic analyses begin with the estimation of a phylogenetic tree. 
Genetic sequences are often sampled at multiple time points, which allows the estimation of [[wp:mutation rate | substitution rates]] and the time of the [[wp:Mrca | most recent common ancestor]] using a [[wp:Molecular clock | molecular clock]] {{Citation needed}}. 
For viruses, [[wp:Bayesian inference in phylogeny | Bayesian phylogenetic]] methods are popular because of the ability to incorporate prior knowledge of demographic processes while fitting complex [[wp:Nucleotide substitution model | models of nucleotide substitution]]. {{Citation needed}} 

Several analytical methods have been developed to deal specifically with problems related to the phylodynamics.
These methods are based on [[wp:Coalescent theory | coalescent theory]] and [[wp:simulation | simulation]]. 
Coalescent analyses usually assume selective neutrality and are most often utilized to model population dynamics such as the historical prevalence of infection. 
Simulation methods have been used to model immune selection and [[wp:Antigenic shift | antigenic shifts]] {{Citation needed}}. 

==Coalescent theory and phylodynamics==


The coalescent is a mathematical model which describes the ancestry of a sample of [[wp:Recombination_(biology) | non-recombining]] gene copies. 
In a selectively neutral population of constant size &lt;math&gt;N&lt;/math&gt; and non-overlapping generations (the [[wp:Fisher-Wright_population | Wright Fisher model]]), 
the time prior to sample collection that at least 2 out of a sample of &lt;math&gt;n&lt;/math&gt; gene copies have a [[wp:MRCA | most recent common ancestor]] is [[wp:Exponential_distribution | distributed exponentially]], with rate
: &lt;math&gt; \lambda_n =  {n \choose 2} \frac{1}{N} &lt;/math&gt;. 
At the time &lt;math&gt;T_n&lt;/math&gt; prior to when the sample was collected when 2 gene copies in the sample \emph{coalesce} (find a common ancestor) (See {{See Figure|4}}), there will be &lt;math&gt; n-1 &lt;/math&gt; extant lineages. 
The remaining lineages will coalesce at the rate &lt;math&gt;\lambda_{n-1}\cdots \lambda_2&lt;/math&gt; after intervals &lt;math&gt;T_{n-1}\cdots T_2 &lt;/math&gt;.
This process can be [[wp:Monte_carlo_simulation | simulated]] by drawing exponential [[wp:Random_variable | random variables]] with rates &lt;math&gt;\{\lambda_{n-i}\}_{i=0,\cdots,n-2}&lt;/math&gt; until there is only a single lineage remaining (the MRCA of the sample). 
In the absence of selection and population structure, the tree topology may be simulated by picking two lineages uniformly at random after each coalescent interval &lt;math&gt;T_i&lt;/math&gt;. 

[[Image:Tree_epochs.svg|thumb|{{Figure|4}} A gene genealogy illustrating internode intervals. ]]

The expected time until the most recent common ancestor of the sample is the sum of the expected values of the internode intervals {{Citation needed}}, 
: &lt;math&gt; \begin{align}
\mathrm{E}[\mathrm{TMRCA}] &amp; = \mathrm{E}[ T_n ] + \mathrm{E}[ T_{n-1} ] + \cdots + \mathrm{E}[ T_2 ] \\
&amp;= 1/\lambda_n + 1/\lambda_{n-1} + \cdots + 1/\lambda_2 \\
&amp;= 2N(1 - \frac{1}{n}).
\end{align}&lt;/math&gt;

Two corrolaries are :
* The TMRCA of a sample is not unbounded in the sample size. &lt;math&gt; \lim_{n \rightarrow \inf} \mathrm{E}[T_1]  = 2N .&lt;/math&gt; 
* Few samples are required for the expected TMRCA of the sample to be close to the theoretical upper bound, as the difference is &lt;math&gt; O(1/n) &lt;/math&gt;. 

Consequently, the TMRCA estimated from a relatively small sample of viral genetic sequences is an asymptotically unbiased estimate for the time that the viral population was founded in the host population. 

For example, Robbins et al. {{Citation needed}} estimated the TMRCA to be 1968 for 74 HIV-1 [[wp:HIV_subtype | subtype-B]] genetic sequences collected in the North America.
This is may be a reasonable estimate of the time HIV-1 began circulating in North America, because &lt;math&gt;1 - 1/74 = 99\% &lt;/math&gt;. 


If the population size &lt;math&gt;N(t)&lt;/math&gt; changes over time, the coalescent rate &lt;math&gt; \lambda_n(t) &lt;/math&gt; will also be a function of time. 
Donneley and Tavare {{Citation needed}} derived this rate for a time-varying population size under the assumption of constant birth rates:
: &lt;math&gt; \lambda_n(t) = {n \choose 2} \frac{1}{N(t)} &lt;/math&gt;. 
Because all topologies are equally likely under the neutral coalescent, this model will have the same properties as the constant-size coalescent under a rescaling of the time variable: &lt;math&gt; t \rightarrow \int_{\tau=0}^t \frac{ \mathrm{d} \tau }{N(\tau)} &lt;/math&gt;.

Very early in an epidemic, the population of virus may be growing [[wp:Exponential_growth | exponentially]] at rate &lt;math&gt; r &lt;/math&gt;, so that &lt;math&gt;t&lt;/math&gt; units of time in the past, the population will have size &lt;math&gt; N(t) = N_0 e^{-rt}&lt;/math&gt;. 
In this case, the rate of coalescence becomes
: &lt;math&gt; \lambda_n(t) {n \choose 2} \frac{1}{N_0 e^{-rt}}&lt;/math&gt;.
This rate is small close to when the sample was collected (&lt;math&gt; t=0&lt;/math&gt;), so that external branches (those without descendants) of a gene genealogy will tend to be long relative to those close to the root of the tree. 
This is why rapidly growing populations yeild trees as depicted in {{See Figure|2}}. 

If the rate of exponential growth is estimated from a gene genealogy, it may be combined with knowledge of the duration of infection or the [[wp:Serial_interval | serial interval]] &lt;math&gt;D&lt;/math&gt; for a particular pathogen to estimate the [[wp:Basic_reproduction_number | reproduction number]], &lt;math&gt; R_0 &lt;/math&gt;. 
The two maybe linked by the following equation {{Citation needed}}:
: &lt;math&gt; r = \frac{R_0 - 1}{D} &lt;/math&gt;. 
For example, Fraser et al. {{Citation needed}} generated one of the first estimates of &lt;math&gt;R_0&lt;/math&gt; for pandemic H1N1 influenza in 2009 by using a coalescent-based analysis of 11 [[wp:Influenza_hemagglutinin | hemagglutinin ]] sequences in combination with prior data about the infectious period for influenza.

== Phylogeography ==

At the most basic level, the presence of geographic population structure can be revealed by comparing genetic relatedness of viral isolates to geographic relatedness.  A basic question is whether the geographic character labels are more clustered on a phylogeny than expected under a simple non-structured model (see {{See Figure|3}}).  This question can be answered by counting the number of geographic transitions on the phylogeny via [[wp: maximum parsimony (phylogenetics) | parsimony]], [[wp: maximum likelihood | maximum likelihood]] or through [[wp: Bayesian inference in phylogeny | Bayesian inference]].  If population structure exists then there will be fewer geographic transitions on the phylogeny than expected in a panmictic model.  This hypothesis can be tested by randomly scrambling the character labels on the tips of the phylogeny and counting the number of geographic transition present in the scrambled data.  By repeatedly scrambling the data and calculating transition counts, a [[wp:null distribution | null distribution]] can be constructed and a [[wp:p-value | p-value]] found by comparing the observed transition counts to this null distribution. 

Beyond the presence or absence of population structure, phylodynamic methods can be used to infer the rates of movement of viral lineages between geographic locations and reconstruct the ancestral geographic locations of particular lineages.  Here, geographic location is treated as a phylogenetic character state, similar in spirit to 'A', 'T', 'G', 'C', so that geographic location is encoded as a [[wp:substitution model | substitution model]].  The same phylogenetic machinery that is used to infer [[wp: DNA substitution matrices | models of DNA evolution]] can thus be used to infer geographic transition matrices.  The end result is a rate, measured in terms of years or in terms of nucleotide substitutions per site, that a lineage in one region moves to another region over the course of the phylogenetic tree.  In a geographic transmission network, some regions may mix more readily and other regions may be more isolated.  Additionally, some transmission connections may be asymmetric, so that the rate at which lineages in region 'A' move to region 'B' may differ from the rate at which lineages in 'B' move to 'A'.  With geographic location thus encoded, ancestral state reconstruction can be used to infer ancestral geographic locations of particular nodes in the phylogeny.

== Simulation ==

Using coalescent and phylogenetic models, it is possible to answer questions about historic viral prevalence and patterns of geographic spread, but a full model of the interaction between the evolution of the virus and the development of host immunity is not amenable to straight-forward phylogenetic or coalescent analysis.  Here, it is common to instead use a forward simulation-based approach.  Simulation-based models may be [[wp: compartmental models in epidemiology | compartmental]], tracking the numbers of hosts infecteds and recovered to different viral strains, or may be [[wp: agent-based model | individual-based]], tracking the infection state and viral strain of every host in the population.  Generally, compartmental models offer significant advantages in terms of speed and memory-usage, but may be difficult to implement for complex evolutionary or epidemiological scenarios.

Here, it is necessary to specify a transmission model for the process by which infection spreads between infected and susceptible hosts.  For [[wp: antigenic variation | antigenically variable]], viruses, it becomes crucial to model the risk of transmission from an individual infected with virus strain 'A' to an individual who has previously been infected with virus strains 'B', 'C', etc...  The level of protection against one strain of virus by a second strain is known as [[wp: cross-reactivity | cross-immunity]].  In addition to risk of infection, cross-immunity may modulate the probability that a host becomes infectious and the duration that a host remains infectious.  In addition to cross-immunity between virus strains, a forward simulation model may account for geographic population structure or age structure by modulating contact rates between host individuals of different geographic or age classes.

Commonly, a viral strain is denoted by a nucleotide or amino acid sequence.  Here, in addition to transmission and recovery events, mutations may occur, converting a virus from one strain to another.  Often, the degree of cross-immunity between virus strains is assumed to be related to their [[wp: hamming distance | sequence distance]].  Over the course of the simulation, virus mutate and sequences are produced, from which phylogenies may be constructed and analyzed.

=Examples=

==Phylodynamics of Influenza==

==Phylodynamics of HIV==</text>
    </revision>
    <revision>
      <id>449</id>
      <timestamp>2012-03-28T13:34:17Z</timestamp>
      <contributor>
        <username>Tbedford</username>
        <id>7</id>
      </contributor>
      <minor/>
      <comment>Minor typos.</comment>
      <text xml:space="preserve" bytes="17091">Viral phylodynamics is the study of how [[wp:genetic variation | genetic variation]] and [[wp:phylogeny | phylogenies]] of viruses are influenced by host and [[wp:pathogen | pathogen]] [[wp:population dynamics | population dynamics]].

Many viruses, especially [[wp:RNA virus | RNA viruses]], rapidly accumulate genetic variation in hosts because of short intracellular [[wp:generation time | generation times]] and high [[wp:Rna_virus#Mutation_rates | mutation rates]]. 
Because viruses evolve very rapidly relative to rates of [[wp:Epidemic | epidemic]] dispersal, evolution of viruses is heavily influenced by patterns of transmission between hosts. 
Phylogenies of virus have been used to investigate many epidemiological processes, including the effects of selection by the [[wp:immune system | immune system]], growth rates in [[wp:Prevalence | epidemic prevalence]], the time that a virus originated in a new host population or species, and the rates that a virus is transmitted between different host populations. 

= Sources of phylodynamic variation =

Distinct epidemiological and immunological processes may be recognized by their influence on the [[wp:Phylogenetic tree | phylogeny]] of virus. 
Grenfell et al.{{Citation needed}} who coined the term ‘’phylodynamics’’ postulated that virus phylogenies “... are determined by a combination of immune selection, changes in viral population size, and spatial dynamics“. 
Grenfell et al. identified three qualitative phylogenetic patterns  which may serve as [[wp:Rule of thumb | rules of thumb]] for identifying important epidemiological and immunological processes influencing virus evolution. 
The precise mechanisms that generate phylogenetic patterns of viruses can be complex and are described below (See [[#Methods | Methods]]). 
* The strength of immune [[wp:Directional selection | selection]] may be reflected by how unbalanced and ladder-like{{Citation needed}} the tree is (see {{See Figure|1}}).
* How rapidly a population of virus expanded in the past may be reflected by how star-like{{Citation needed}} the tree is (see {{See Figure|2}}). In a star-like tree external branches are long relative to internal branches. 
* Host [[wp:population stratification | population structure]] may be reflected in how clustered the [[wp:taxa | taxa]] of the tree are{{Citation needed}} (see {{See Figure|3}}). If there is strong population structure, virus sampled from similar hosts will be more closely related than virus from different hosts. 

[[Image:Wm_selection_tree_bw.svg|thumb|{{Figure|1}} Idealized caricatures of virus phylogenies which shows the effects of immune selection. ]]

[[Image:Wm_population_size_bw.svg|thumb|{{Figure|2}} Idealized caricatures of virus phylogenies which shows the effects of population growth. ]]

[[Image:Wm_spatial_structure_bw_hs.svg|thumb|{{Figure|3}} Idealized caricatures of virus phylogenies which shows the effects of population growth. ]]

When a virus population passes through repeated [[wp:Selective sweep | selective sweeps]], genetic diversity is highly constrained, resulting in a phylogeny which is ladder-like; branches of the phylogeny rapidly merge with the trunk of the phylogeny. 
Repeated selective sweeps may result from [[wp:Herd immunity | herd immunity]] and a limited supply of susceptible hosts. 
The phylogeny of [[wp:influenza | influenza virus]] bears the hallmarks of strong immune selection (see {{See Figure|1}} and section [[#Phylodynamics of influenza | Phylodynamics of influenza]]).
Conversely, a more balanced phylogeny may occur when a virus is not subject to strong immune selection and repeated bottlenecks, which is reflected in phylogeny of [[wp:HIV | HIV]] (see {{See Figure|1}} and section [[#Phylodynamics of HIV | Phylodynamics of HIV]]). 

When a viral population grows very rapidly, the phylogeny of the virus will have external branches that appear very long relative to branches on the interior of the tree (see section [[#Phylodynamics of HIV | Phylodynamics of HIV ]]). 
Such a tree is said to be “star-like” {{Citation needed}}, and such trees arise because a common ancestor is much more likely to occur when the past population was small relative to the present population size. 
Conversely, when a population is not growing, external branches will be short relative to branches on the interior of the tree. 
The phylogeny of HIV provides a good example of a star-like tree, as the prevalence of HIV infection rose rapidly throughout the 1980s (see {{See Figure|2}} and section [[#Phylodynamics of HIV | Phylodynamics of HIV]]). 
The phylogeny of [[wp:hepatitus B virus | HBV]] (see {{See Figure|2}}) is illustrative of a viral population which has roughly constant size.

Population structure of the host population, especially spatial structure, may result in a highly differentiated virus population. 
In this case, viruses within similar hosts, such as hosts that reside in the same region or who have similar risk factors for infection, are more closely related genetically.
The phylogeny of [[wp:Measles | measles]] and [[wp:rabies virus | rabies virus]] (See {{See Figure|3}}) illustrates a virus with strong spatial structure, however this structure is not observed at all spatial scales. 
At small spatial scales, the population may appear [[wp:Panmixis | panmictic]]. 
While spatial structure is the most commonly observed population structure observed in phylodynamic analyses, viruses may also have non-random admixture by attributes such as the age, race, risk behavior, and stage of infection of the infected host {{Citation needed}}.

=Methods=
Phylodynamic analyses utilize many of the same methods from [[wp:Computational phylogenetics | computational phylogenetics]] and [[wp:Population genetics | population genetics]]. 
For example,
* the magnitude of immune selection can be measured from a [[wp: multiple sequence alignment | multiple sequence alignment]] by examination of the [[wp:DN/dS | ratio of nonsynonymous to synonymous substitution rates (dN/dS)]]; 
*  population structure of the host population may be examined by calculation of [[wp:F-statistics | F-statistics]]; 
* hypotheses concerning panmixis and selective neutrality of the virus may be tested with statistics such as [[wp:Tajima%27s_D | Tajima’s D]]. 

Most phylodynamic analyses begin with the estimation of a phylogenetic tree. 
Genetic sequences are often sampled at multiple time points, which allows the estimation of [[wp:mutation rate | substitution rates]] and the time of the [[wp:Mrca | most recent common ancestor]] using a [[wp:Molecular clock | molecular clock model]] {{Citation needed}}. 
For viruses, [[wp:Bayesian inference in phylogeny | Bayesian phylogenetic]] methods are popular because of the ability to incorporate prior knowledge of demographic processes while fitting complex [[wp:Nucleotide substitution model | models of nucleotide substitution]]. {{Citation needed}} 

Several analytical methods have been developed to deal specifically with problems related to the phylodynamics.
These methods are based on [[wp:Coalescent theory | coalescent theory]] and [[wp:simulation | simulation]]. 
Coalescent analyses usually assume selective neutrality and are most often utilized to model population dynamics such as the historical prevalence of infection. 
Simulation methods have been used to model immune selection and [[wp:Antigenic shift | antigenic shifts]] {{Citation needed}}. 

==Coalescent theory and phylodynamics==


The coalescent is a mathematical model which describes the ancestry of a sample of [[wp:Recombination_(biology) | non-recombining]] gene copies. 
In a selectively neutral population of constant size &lt;math&gt;N&lt;/math&gt; and non-overlapping generations (the [[wp:Fisher-Wright_population | Wright Fisher model]]), 
the time prior to sample collection that at least 2 out of a sample of &lt;math&gt;n&lt;/math&gt; gene copies have a [[wp:MRCA | most recent common ancestor]] is [[wp:Exponential_distribution | distributed exponentially]], with rate
: &lt;math&gt; \lambda_n =  {n \choose 2} \frac{1}{N} &lt;/math&gt;. 
At the time &lt;math&gt;T_n&lt;/math&gt; prior to when the sample was collected when 2 gene copies in the sample \emph{coalesce} (find a common ancestor) (See {{See Figure|4}}), there will be &lt;math&gt; n-1 &lt;/math&gt; extant lineages. 
The remaining lineages will coalesce at the rate &lt;math&gt;\lambda_{n-1}\cdots \lambda_2&lt;/math&gt; after intervals &lt;math&gt;T_{n-1}\cdots T_2 &lt;/math&gt;.
This process can be [[wp:Monte_carlo_simulation | simulated]] by drawing exponential [[wp:Random_variable | random variables]] with rates &lt;math&gt;\{\lambda_{n-i}\}_{i=0,\cdots,n-2}&lt;/math&gt; until there is only a single lineage remaining (the MRCA of the sample). 
In the absence of selection and population structure, the tree topology may be simulated by picking two lineages uniformly at random after each coalescent interval &lt;math&gt;T_i&lt;/math&gt;. 

[[Image:Tree_epochs.svg|thumb|{{Figure|4}} A gene genealogy illustrating internode intervals. ]]

The expected time until the most recent common ancestor of the sample is the sum of the expected values of the internode intervals {{Citation needed}}, 
: &lt;math&gt; \begin{align}
\mathrm{E}[\mathrm{TMRCA}] &amp; = \mathrm{E}[ T_n ] + \mathrm{E}[ T_{n-1} ] + \cdots + \mathrm{E}[ T_2 ] \\
&amp;= 1/\lambda_n + 1/\lambda_{n-1} + \cdots + 1/\lambda_2 \\
&amp;= 2N(1 - \frac{1}{n}).
\end{align}&lt;/math&gt;

Two corrolaries are :
* The TMRCA of a sample is not unbounded in the sample size. &lt;math&gt; \lim_{n \rightarrow \inf} \mathrm{E}[T_1]  = 2N .&lt;/math&gt; 
* Few samples are required for the expected TMRCA of the sample to be close to the theoretical upper bound, as the difference is &lt;math&gt; O(1/n) &lt;/math&gt;. 

Consequently, the TMRCA estimated from a relatively small sample of viral genetic sequences is an asymptotically unbiased estimate for the time that the viral population was founded in the host population. 

For example, Robbins et al. {{Citation needed}} estimated the TMRCA to be 1968 for 74 HIV-1 [[wp:HIV_subtype | subtype-B]] genetic sequences collected in the North America.
This is may be a reasonable estimate of the time HIV-1 began circulating in North America, because &lt;math&gt;1 - 1/74 = 99\% &lt;/math&gt;. 


If the population size &lt;math&gt;N(t)&lt;/math&gt; changes over time, the coalescent rate &lt;math&gt; \lambda_n(t) &lt;/math&gt; will also be a function of time. 
Donneley and Tavare {{Citation needed}} derived this rate for a time-varying population size under the assumption of constant birth rates:
: &lt;math&gt; \lambda_n(t) = {n \choose 2} \frac{1}{N(t)} &lt;/math&gt;. 
Because all topologies are equally likely under the neutral coalescent, this model will have the same properties as the constant-size coalescent under a rescaling of the time variable: &lt;math&gt; t \rightarrow \int_{\tau=0}^t \frac{ \mathrm{d} \tau }{N(\tau)} &lt;/math&gt;.

Very early in an epidemic, the population of virus may be growing [[wp:Exponential_growth | exponentially]] at rate &lt;math&gt; r &lt;/math&gt;, so that &lt;math&gt;t&lt;/math&gt; units of time in the past, the population will have size &lt;math&gt; N(t) = N_0 e^{-rt}&lt;/math&gt;. 
In this case, the rate of coalescence becomes
: &lt;math&gt; \lambda_n(t) {n \choose 2} \frac{1}{N_0 e^{-rt}}&lt;/math&gt;.
This rate is small close to when the sample was collected (&lt;math&gt; t=0&lt;/math&gt;), so that external branches (those without descendants) of a gene genealogy will tend to be long relative to those close to the root of the tree. 
This is why rapidly growing populations yeild trees as depicted in {{See Figure|2}}. 

If the rate of exponential growth is estimated from a gene genealogy, it may be combined with knowledge of the duration of infection or the [[wp:Serial_interval | serial interval]] &lt;math&gt;D&lt;/math&gt; for a particular pathogen to estimate the [[wp:Basic_reproduction_number | reproduction number]], &lt;math&gt; R_0 &lt;/math&gt;. 
The two maybe linked by the following equation {{Citation needed}}:
: &lt;math&gt; r = \frac{R_0 - 1}{D} &lt;/math&gt;. 
For example, Fraser et al. {{Citation needed}} generated one of the first estimates of &lt;math&gt;R_0&lt;/math&gt; for pandemic H1N1 influenza in 2009 by using a coalescent-based analysis of 11 [[wp:Influenza_hemagglutinin | hemagglutinin ]] sequences in combination with prior data about the infectious period for influenza.

== Phylogeography ==

At the most basic level, the presence of geographic population structure can be revealed by comparing genetic relatedness of viral isolates to geographic relatedness.  A basic question is whether the geographic character labels are more clustered on a phylogeny than expected under a simple non-structured model (see {{See Figure|3}}).  This question can be answered by counting the number of geographic transitions on the phylogeny via [[wp: maximum parsimony (phylogenetics) | parsimony]], [[wp: maximum likelihood | maximum likelihood]] or through [[wp: Bayesian inference in phylogeny | Bayesian inference]].  If population structure exists then there will be fewer geographic transitions on the phylogeny than expected in a panmictic model.  This hypothesis can be tested by randomly scrambling the character labels on the tips of the phylogeny and counting the number of geographic transition present in the scrambled data.  By repeatedly scrambling the data and calculating transition counts, a [[wp:null distribution | null distribution]] can be constructed and a [[wp:p-value | p-value]] found by comparing the observed transition counts to this null distribution. 

Beyond the presence or absence of population structure, phylodynamic methods can be used to infer the rates of movement of viral lineages between geographic locations and reconstruct the ancestral geographic locations of particular lineages.  Here, geographic location is treated as a phylogenetic character state, similar in spirit to 'A', 'T', 'G', 'C', so that geographic location is encoded as a [[wp:substitution model | substitution model]].  The same phylogenetic machinery that is used to infer [[wp: DNA substitution matrices | models of DNA evolution]] can thus be used to infer geographic transition matrices.  The end result is a rate, measured in terms of years or in terms of nucleotide substitutions per site, that a lineage in one region moves to another region over the course of the phylogenetic tree.  In a geographic transmission network, some regions may mix more readily and other regions may be more isolated.  Additionally, some transmission connections may be asymmetric, so that the rate at which lineages in region 'A' move to region 'B' may differ from the rate at which lineages in 'B' move to 'A'.  With geographic location thus encoded, ancestral state reconstruction can be used to infer ancestral geographic locations of particular nodes in the phylogeny.

== Simulation ==

Using coalescent and phylogenetic models, it is possible to answer questions about historic viral prevalence and patterns of geographic spread, but a full model of the interaction between the evolution of the virus and the development of host immunity is not amenable to straight-forward phylogenetic or coalescent analysis.  Here, it is common to instead use a forward simulation-based approach.  Simulation-based models may be [[wp: compartmental models in epidemiology | compartmental]], tracking the numbers of hosts infecteds and recovered to different viral strains, or may be [[wp: agent-based model | individual-based]], tracking the infection state and viral strain of every host in the population.  Generally, compartmental models offer significant advantages in terms of speed and memory-usage, but may be difficult to implement for complex evolutionary or epidemiological scenarios.

Here, it is necessary to specify a transmission model for the process by which infection spreads between infected and susceptible hosts.  For [[wp: antigenic variation | antigenically variable]], viruses, it becomes crucial to model the risk of transmission from an individual infected with virus strain 'A' to an individual who has previously been infected with virus strains 'B', 'C', etc...  The level of protection against one strain of virus by a second strain is known as [[wp: cross-reactivity | cross-immunity]].  In addition to risk of infection, cross-immunity may modulate the probability that a host becomes infectious and the duration that a host remains infectious.  In addition to cross-immunity between virus strains, a forward simulation model may account for geographic population structure or age structure by modulating contact rates between host individuals of different geographic or age classes.

Commonly, a viral strain is denoted by a nucleotide or amino acid sequence.  Here, in addition to transmission and recovery events, mutations may occur, converting a virus from one strain to another.  Often, the degree of cross-immunity between virus strains is assumed to be related to their [[wp: hamming distance | sequence distance]].  Over the course of the simulation, virus mutate and sequences are produced, from which phylogenies may be constructed and analyzed.

=Examples=

==Phylodynamics of Influenza==

==Phylodynamics of HIV==</text>
    </revision>
    <revision>
      <id>450</id>
      <timestamp>2012-03-28T14:26:10Z</timestamp>
      <contributor>
        <username>Tbedford</username>
        <id>7</id>
      </contributor>
      <comment>Skeleton of applications</comment>
      <text xml:space="preserve" bytes="19039">Viral phylodynamics is the study of how [[wp:genetic variation | genetic variation]] and [[wp:phylogeny | phylogenies]] of viruses are influenced by host and [[wp:pathogen | pathogen]] [[wp:population dynamics | population dynamics]].

Many viruses, especially [[wp:RNA virus | RNA viruses]], rapidly accumulate genetic variation in hosts because of short intracellular [[wp:generation time | generation times]] and high [[wp:Rna_virus#Mutation_rates | mutation rates]]. 
Because viruses evolve very rapidly relative to rates of [[wp:Epidemic | epidemic]] dispersal, evolution of viruses is heavily influenced by patterns of transmission between hosts. 
Phylogenies of virus have been used to investigate many epidemiological processes, including the effects of selection by the [[wp:immune system | immune system]], growth rates in [[wp:Prevalence | epidemic prevalence]], the time that a virus originated in a new host population or species, and the rates that a virus is transmitted between different host populations. 

= Sources of phylodynamic variation =

Distinct epidemiological and immunological processes may be recognized by their influence on the [[wp:Phylogenetic tree | phylogeny]] of virus. 
Grenfell et al.{{Citation needed}} who coined the term ‘’phylodynamics’’ postulated that virus phylogenies “... are determined by a combination of immune selection, changes in viral population size, and spatial dynamics“. 
Grenfell et al. identified three qualitative phylogenetic patterns  which may serve as [[wp:Rule of thumb | rules of thumb]] for identifying important epidemiological and immunological processes influencing virus evolution. 
The precise mechanisms that generate phylogenetic patterns of viruses can be complex and are described below (See [[#Methods | Methods]]). 
* The strength of immune [[wp:Directional selection | selection]] may be reflected by how unbalanced and ladder-like{{Citation needed}} the tree is (see {{See Figure|1}}).
* How rapidly a population of virus expanded in the past may be reflected by how star-like{{Citation needed}} the tree is (see {{See Figure|2}}). In a star-like tree external branches are long relative to internal branches. 
* Host [[wp:population stratification | population structure]] may be reflected in how clustered the [[wp:taxa | taxa]] of the tree are{{Citation needed}} (see {{See Figure|3}}). If there is strong population structure, virus sampled from similar hosts will be more closely related than virus from different hosts. 

[[Image:Wm_selection_tree_bw.svg|thumb|{{Figure|1}} Idealized caricatures of virus phylogenies which shows the effects of immune selection. ]]

[[Image:Wm_population_size_bw.svg|thumb|{{Figure|2}} Idealized caricatures of virus phylogenies which shows the effects of population growth. ]]

[[Image:Wm_spatial_structure_bw_hs.svg|thumb|{{Figure|3}} Idealized caricatures of virus phylogenies which shows the effects of population growth. ]]

When a virus population passes through repeated [[wp:Selective sweep | selective sweeps]], genetic diversity is highly constrained, resulting in a phylogeny which is ladder-like; branches of the phylogeny rapidly merge with the trunk of the phylogeny. 
Repeated selective sweeps may result from [[wp:Herd immunity | herd immunity]] and a limited supply of susceptible hosts. 
The phylogeny of [[wp:influenza | influenza virus]] bears the hallmarks of strong immune selection (see {{See Figure|1}} and section [[#Phylodynamics of influenza | Phylodynamics of influenza]]).
Conversely, a more balanced phylogeny may occur when a virus is not subject to strong immune selection and repeated bottlenecks, which is reflected in phylogeny of [[wp:HIV | HIV]] (see {{See Figure|1}} and section [[#Phylodynamics of HIV | Phylodynamics of HIV]]). 

When a viral population grows very rapidly, the phylogeny of the virus will have external branches that appear very long relative to branches on the interior of the tree (see section [[#Phylodynamics of HIV | Phylodynamics of HIV ]]). 
Such a tree is said to be “star-like” {{Citation needed}}, and such trees arise because a common ancestor is much more likely to occur when the past population was small relative to the present population size. 
Conversely, when a population is not growing, external branches will be short relative to branches on the interior of the tree. 
The phylogeny of HIV provides a good example of a star-like tree, as the prevalence of HIV infection rose rapidly throughout the 1980s (see {{See Figure|2}} and section [[#Phylodynamics of HIV | Phylodynamics of HIV]]). 
The phylogeny of [[wp:hepatitus B virus | HBV]] (see {{See Figure|2}}) is illustrative of a viral population which has roughly constant size.

Population structure of the host population, especially spatial structure, may result in a highly differentiated virus population. 
In this case, viruses within similar hosts, such as hosts that reside in the same region or who have similar risk factors for infection, are more closely related genetically.
The phylogeny of [[wp:Measles | measles]] and [[wp:rabies virus | rabies virus]] (See {{See Figure|3}}) illustrates a virus with strong spatial structure, however this structure is not observed at all spatial scales. 
At small spatial scales, the population may appear [[wp:Panmixis | panmictic]]. 
While spatial structure is the most commonly observed population structure observed in phylodynamic analyses, viruses may also have non-random admixture by attributes such as the age, race, risk behavior, and stage of infection of the infected host {{Citation needed}}.

= Applications =

== Dating origins ==

Phylodynamic models may aid in dating epidemic and pandemic origins.  The rapid rate of evolution in viruses allows [[wp:Molecular clock | molecular clock models]] to be estimated from genetic sequences, thus providing a per-year rate of evolution of the virus.  With a rate of substitution measured in real units of time, it's possible to infer the time to the [[wp: most recent common ancestor | most recent common ancestor]] for a set of viral sequences.  The age of the most recent common ancestor of these isolates represents an upper-bound on the age of the common ancestor to the entire virus population.  In April 2009, the genetic analysis of 11 sequences of [[wp: 2009 flu pandemic | swine-origin H1N1 influenza]], suggested that the common ancestor existed at or before 12 January 2009.  This finding aided in making an early estimate of the &lt;math&gt;R_0&lt;/math&gt; of the pandemic.  

== Epidemiological ==

An understanding of the transmission and spread of an infectious disease is important to public health interventions.  Phylodynamic models may provide insight into epidemiological parameters that are difficult to assess through traditional surveillance means.  For example, assessment of the [[wp: basic reproduction number | basic reproduction number ]] &lt;math&gt; R_0 &lt;/math&gt;, from surveillance data requires carefully controlling for factors such as the reporting rate and the intensity of surveillance.  Inferring the demographic history of the virus population from genetic data may help to avoid these difficulties and can provides a separate avenue for inference of &lt;math&gt; R_0 &lt;/math&gt;.  Additionally, differential transmission between groups, be they geographic, age or risk-related, is very difficult to assess from surveillance data alone.   [[#Phylogeographic models | Phylogeographic models]] have the possibility of more-directly revealing these otherwise hidden transmission patterns.

=Methods=
Phylodynamic analyses utilize many of the same methods from [[wp:Computational phylogenetics | computational phylogenetics]] and [[wp:Population genetics | population genetics]]. 
For example,
* the magnitude of immune selection can be measured from a [[wp: multiple sequence alignment | multiple sequence alignment]] by examination of the [[wp:DN/dS | ratio of nonsynonymous to synonymous substitution rates (dN/dS)]]; 
*  population structure of the host population may be examined by calculation of [[wp:F-statistics | F-statistics]]; 
* hypotheses concerning panmixis and selective neutrality of the virus may be tested with statistics such as [[wp:Tajima%27s_D | Tajima’s D]]. 

Most phylodynamic analyses begin with the estimation of a phylogenetic tree. 
Genetic sequences are often sampled at multiple time points, which allows the estimation of [[wp:mutation rate | substitution rates]] and the time of the [[wp:Mrca | most recent common ancestor]] using a [[wp:Molecular clock | molecular clock model]] {{Citation needed}}. 
For viruses, [[wp:Bayesian inference in phylogeny | Bayesian phylogenetic]] methods are popular because of the ability to incorporate prior knowledge of demographic processes while fitting complex [[wp:Nucleotide substitution model | models of nucleotide substitution]]. {{Citation needed}} 

Several analytical methods have been developed to deal specifically with problems related to the phylodynamics.
These methods are based on [[wp:Coalescent theory | coalescent theory]] and [[wp:simulation | simulation]]. 
Coalescent analyses usually assume selective neutrality and are most often utilized to model population dynamics such as the historical prevalence of infection. 
Simulation methods have been used to model immune selection and [[wp:Antigenic shift | antigenic shifts]] {{Citation needed}}. 

==Coalescent theory and phylodynamics==


The coalescent is a mathematical model which describes the ancestry of a sample of [[wp:Recombination_(biology) | non-recombining]] gene copies. 
In a selectively neutral population of constant size &lt;math&gt;N&lt;/math&gt; and non-overlapping generations (the [[wp:Fisher-Wright_population | Wright Fisher model]]), 
the time prior to sample collection that at least 2 out of a sample of &lt;math&gt;n&lt;/math&gt; gene copies have a [[wp:MRCA | most recent common ancestor]] is [[wp:Exponential_distribution | distributed exponentially]], with rate
: &lt;math&gt; \lambda_n =  {n \choose 2} \frac{1}{N} &lt;/math&gt;. 
At the time &lt;math&gt;T_n&lt;/math&gt; prior to when the sample was collected when 2 gene copies in the sample \emph{coalesce} (find a common ancestor) (See {{See Figure|4}}), there will be &lt;math&gt; n-1 &lt;/math&gt; extant lineages. 
The remaining lineages will coalesce at the rate &lt;math&gt;\lambda_{n-1}\cdots \lambda_2&lt;/math&gt; after intervals &lt;math&gt;T_{n-1}\cdots T_2 &lt;/math&gt;.
This process can be [[wp:Monte_carlo_simulation | simulated]] by drawing exponential [[wp:Random_variable | random variables]] with rates &lt;math&gt;\{\lambda_{n-i}\}_{i=0,\cdots,n-2}&lt;/math&gt; until there is only a single lineage remaining (the MRCA of the sample). 
In the absence of selection and population structure, the tree topology may be simulated by picking two lineages uniformly at random after each coalescent interval &lt;math&gt;T_i&lt;/math&gt;. 

[[Image:Tree_epochs.svg|thumb|{{Figure|4}} A gene genealogy illustrating internode intervals. ]]

The expected time until the most recent common ancestor of the sample is the sum of the expected values of the internode intervals {{Citation needed}}, 
: &lt;math&gt; \begin{align}
\mathrm{E}[\mathrm{TMRCA}] &amp; = \mathrm{E}[ T_n ] + \mathrm{E}[ T_{n-1} ] + \cdots + \mathrm{E}[ T_2 ] \\
&amp;= 1/\lambda_n + 1/\lambda_{n-1} + \cdots + 1/\lambda_2 \\
&amp;= 2N(1 - \frac{1}{n}).
\end{align}&lt;/math&gt;

Two corrolaries are :
* The TMRCA of a sample is not unbounded in the sample size. &lt;math&gt; \lim_{n \rightarrow \inf} \mathrm{E}[T_1]  = 2N .&lt;/math&gt; 
* Few samples are required for the expected TMRCA of the sample to be close to the theoretical upper bound, as the difference is &lt;math&gt; O(1/n) &lt;/math&gt;. 

Consequently, the TMRCA estimated from a relatively small sample of viral genetic sequences is an asymptotically unbiased estimate for the time that the viral population was founded in the host population. 

For example, Robbins et al. {{Citation needed}} estimated the TMRCA to be 1968 for 74 HIV-1 [[wp:HIV_subtype | subtype-B]] genetic sequences collected in the North America.
This is may be a reasonable estimate of the time HIV-1 began circulating in North America, because &lt;math&gt;1 - 1/74 = 99\% &lt;/math&gt;. 


If the population size &lt;math&gt;N(t)&lt;/math&gt; changes over time, the coalescent rate &lt;math&gt; \lambda_n(t) &lt;/math&gt; will also be a function of time. 
Donneley and Tavare {{Citation needed}} derived this rate for a time-varying population size under the assumption of constant birth rates:
: &lt;math&gt; \lambda_n(t) = {n \choose 2} \frac{1}{N(t)} &lt;/math&gt;. 
Because all topologies are equally likely under the neutral coalescent, this model will have the same properties as the constant-size coalescent under a rescaling of the time variable: &lt;math&gt; t \rightarrow \int_{\tau=0}^t \frac{ \mathrm{d} \tau }{N(\tau)} &lt;/math&gt;.

Very early in an epidemic, the population of virus may be growing [[wp:Exponential_growth | exponentially]] at rate &lt;math&gt; r &lt;/math&gt;, so that &lt;math&gt;t&lt;/math&gt; units of time in the past, the population will have size &lt;math&gt; N(t) = N_0 e^{-rt}&lt;/math&gt;. 
In this case, the rate of coalescence becomes
: &lt;math&gt; \lambda_n(t) {n \choose 2} \frac{1}{N_0 e^{-rt}}&lt;/math&gt;.
This rate is small close to when the sample was collected (&lt;math&gt; t=0&lt;/math&gt;), so that external branches (those without descendants) of a gene genealogy will tend to be long relative to those close to the root of the tree. 
This is why rapidly growing populations yeild trees as depicted in {{See Figure|2}}. 

If the rate of exponential growth is estimated from a gene genealogy, it may be combined with knowledge of the duration of infection or the [[wp:Serial_interval | serial interval]] &lt;math&gt;D&lt;/math&gt; for a particular pathogen to estimate the [[wp:Basic_reproduction_number | reproduction number]], &lt;math&gt; R_0 &lt;/math&gt;. 
The two maybe linked by the following equation {{Citation needed}}:
: &lt;math&gt; r = \frac{R_0 - 1}{D} &lt;/math&gt;. 
For example, Fraser et al. {{Citation needed}} generated one of the first estimates of &lt;math&gt;R_0&lt;/math&gt; for pandemic H1N1 influenza in 2009 by using a coalescent-based analysis of 11 [[wp:Influenza_hemagglutinin | hemagglutinin ]] sequences in combination with prior data about the infectious period for influenza.

== Phylogeography ==

At the most basic level, the presence of geographic population structure can be revealed by comparing genetic relatedness of viral isolates to geographic relatedness.  A basic question is whether the geographic character labels are more clustered on a phylogeny than expected under a simple non-structured model (see {{See Figure|3}}).  This question can be answered by counting the number of geographic transitions on the phylogeny via [[wp: maximum parsimony (phylogenetics) | parsimony]], [[wp: maximum likelihood | maximum likelihood]] or through [[wp: Bayesian inference in phylogeny | Bayesian inference]].  If population structure exists then there will be fewer geographic transitions on the phylogeny than expected in a panmictic model.  This hypothesis can be tested by randomly scrambling the character labels on the tips of the phylogeny and counting the number of geographic transition present in the scrambled data.  By repeatedly scrambling the data and calculating transition counts, a [[wp:null distribution | null distribution]] can be constructed and a [[wp:p-value | p-value]] found by comparing the observed transition counts to this null distribution. 

Beyond the presence or absence of population structure, phylodynamic methods can be used to infer the rates of movement of viral lineages between geographic locations and reconstruct the ancestral geographic locations of particular lineages.  Here, geographic location is treated as a phylogenetic character state, similar in spirit to 'A', 'T', 'G', 'C', so that geographic location is encoded as a [[wp:substitution model | substitution model]].  The same phylogenetic machinery that is used to infer [[wp: DNA substitution matrices | models of DNA evolution]] can thus be used to infer geographic transition matrices.  The end result is a rate, measured in terms of years or in terms of nucleotide substitutions per site, that a lineage in one region moves to another region over the course of the phylogenetic tree.  In a geographic transmission network, some regions may mix more readily and other regions may be more isolated.  Additionally, some transmission connections may be asymmetric, so that the rate at which lineages in region 'A' move to region 'B' may differ from the rate at which lineages in 'B' move to 'A'.  With geographic location thus encoded, ancestral state reconstruction can be used to infer ancestral geographic locations of particular nodes in the phylogeny.

== Simulation ==

Using coalescent and phylogenetic models, it is possible to answer questions about historic viral prevalence and patterns of geographic spread, but a full model of the interaction between the evolution of the virus and the development of host immunity is not amenable to straight-forward phylogenetic or coalescent analysis.  Here, it is common to instead use a forward simulation-based approach.  Simulation-based models may be [[wp: compartmental models in epidemiology | compartmental]], tracking the numbers of hosts infecteds and recovered to different viral strains, or may be [[wp: agent-based model | individual-based]], tracking the infection state and viral strain of every host in the population.  Generally, compartmental models offer significant advantages in terms of speed and memory-usage, but may be difficult to implement for complex evolutionary or epidemiological scenarios.

Here, it is necessary to specify a transmission model for the process by which infection spreads between infected and susceptible hosts.  For [[wp: antigenic variation | antigenically variable]], viruses, it becomes crucial to model the risk of transmission from an individual infected with virus strain 'A' to an individual who has previously been infected with virus strains 'B', 'C', etc...  The level of protection against one strain of virus by a second strain is known as [[wp: cross-reactivity | cross-immunity]].  In addition to risk of infection, cross-immunity may modulate the probability that a host becomes infectious and the duration that a host remains infectious.  In addition to cross-immunity between virus strains, a forward simulation model may account for geographic population structure or age structure by modulating contact rates between host individuals of different geographic or age classes.

Commonly, a viral strain is denoted by a nucleotide or amino acid sequence.  Here, in addition to transmission and recovery events, mutations may occur, converting a virus from one strain to another.  Often, the degree of cross-immunity between virus strains is assumed to be related to their [[wp: hamming distance | sequence distance]].  Over the course of the simulation, virus mutate and sequences are produced, from which phylogenies may be constructed and analyzed.

=Examples=

==Phylodynamics of Influenza==

==Phylodynamics of HIV==</text>
    </revision>
    <revision>
      <id>453</id>
      <timestamp>2012-03-29T11:46:51Z</timestamp>
      <contributor>
        <username>Tbedford</username>
        <id>7</id>
      </contributor>
      <comment>References section</comment>
      <text xml:space="preserve" bytes="19119">Viral phylodynamics is the study of how [[wp:genetic variation | genetic variation]] and [[wp:phylogeny | phylogenies]] of viruses are influenced by host and [[wp:pathogen | pathogen]] [[wp:population dynamics | population dynamics]].

Many viruses, especially [[wp:RNA virus | RNA viruses]], rapidly accumulate genetic variation in hosts because of short intracellular [[wp:generation time | generation times]] and high [[wp:Rna_virus#Mutation_rates | mutation rates]]. 
Because viruses evolve very rapidly relative to rates of [[wp:Epidemic | epidemic]] dispersal, evolution of viruses is heavily influenced by patterns of transmission between hosts. 
Phylogenies of virus have been used to investigate many epidemiological processes, including the effects of selection by the [[wp:immune system | immune system]], growth rates in [[wp:Prevalence | epidemic prevalence]], the time that a virus originated in a new host population or species, and the rates that a virus is transmitted between different host populations. 

= Sources of phylodynamic variation =

Distinct epidemiological and immunological processes may be recognized by their influence on the [[wp:Phylogenetic tree | phylogeny]] of virus. 
Grenfell et al.{{Citation needed}} who coined the term ‘’phylodynamics’’ postulated that virus phylogenies “... are determined by a combination of immune selection, changes in viral population size, and spatial dynamics“. 
Grenfell et al. identified three qualitative phylogenetic patterns  which may serve as [[wp:Rule of thumb | rules of thumb]] for identifying important epidemiological and immunological processes influencing virus evolution. 
The precise mechanisms that generate phylogenetic patterns of viruses can be complex and are described below (See [[#Methods | Methods]]). 
* The strength of immune [[wp:Directional selection | selection]] may be reflected by how unbalanced and ladder-like{{Citation needed}} the tree is (see {{See Figure|1}}).
* How rapidly a population of virus expanded in the past may be reflected by how star-like{{Citation needed}} the tree is (see {{See Figure|2}}). In a star-like tree external branches are long relative to internal branches. 
* Host [[wp:population stratification | population structure]] may be reflected in how clustered the [[wp:taxa | taxa]] of the tree are{{Citation needed}} (see {{See Figure|3}}). If there is strong population structure, virus sampled from similar hosts will be more closely related than virus from different hosts. 

[[Image:Wm_selection_tree_bw.svg|thumb|{{Figure|1}} Idealized caricatures of virus phylogenies which shows the effects of immune selection. ]]

[[Image:Wm_population_size_bw.svg|thumb|{{Figure|2}} Idealized caricatures of virus phylogenies which shows the effects of population growth. ]]

[[Image:Wm_spatial_structure_bw_hs.svg|thumb|{{Figure|3}} Idealized caricatures of virus phylogenies which shows the effects of population growth. ]]

When a virus population passes through repeated [[wp:Selective sweep | selective sweeps]], genetic diversity is highly constrained, resulting in a phylogeny which is ladder-like; branches of the phylogeny rapidly merge with the trunk of the phylogeny. 
Repeated selective sweeps may result from [[wp:Herd immunity | herd immunity]] and a limited supply of susceptible hosts. 
The phylogeny of [[wp:influenza | influenza virus]] bears the hallmarks of strong immune selection (see {{See Figure|1}} and section [[#Phylodynamics of influenza | Phylodynamics of influenza]]).
Conversely, a more balanced phylogeny may occur when a virus is not subject to strong immune selection and repeated bottlenecks, which is reflected in phylogeny of [[wp:HIV | HIV]] (see {{See Figure|1}} and section [[#Phylodynamics of HIV | Phylodynamics of HIV]]). 

When a viral population grows very rapidly, the phylogeny of the virus will have external branches that appear very long relative to branches on the interior of the tree (see section [[#Phylodynamics of HIV | Phylodynamics of HIV ]]). 
Such a tree is said to be “star-like” {{Citation needed}}, and such trees arise because a common ancestor is much more likely to occur when the past population was small relative to the present population size. 
Conversely, when a population is not growing, external branches will be short relative to branches on the interior of the tree. 
The phylogeny of HIV provides a good example of a star-like tree, as the prevalence of HIV infection rose rapidly throughout the 1980s (see {{See Figure|2}} and section [[#Phylodynamics of HIV | Phylodynamics of HIV]]). 
The phylogeny of [[wp:hepatitus B virus | HBV]] (see {{See Figure|2}}) is illustrative of a viral population which has roughly constant size.

Population structure of the host population, especially spatial structure, may result in a highly differentiated virus population. 
In this case, viruses within similar hosts, such as hosts that reside in the same region or who have similar risk factors for infection, are more closely related genetically.
The phylogeny of [[wp:Measles | measles]] and [[wp:rabies virus | rabies virus]] (See {{See Figure|3}}) illustrates a virus with strong spatial structure, however this structure is not observed at all spatial scales. 
At small spatial scales, the population may appear [[wp:Panmixis | panmictic]]. 
While spatial structure is the most commonly observed population structure observed in phylodynamic analyses, viruses may also have non-random admixture by attributes such as the age, race, risk behavior, and stage of infection of the infected host {{Citation needed}}.

= Applications =

== Dating origins ==

Phylodynamic models may aid in dating epidemic and pandemic origins.  The rapid rate of evolution in viruses allows [[wp:Molecular clock | molecular clock models]] to be estimated from genetic sequences, thus providing a per-year rate of evolution of the virus.  With a rate of substitution measured in real units of time, it's possible to infer the time to the [[wp: most recent common ancestor | most recent common ancestor]] for a set of viral sequences.  The age of the most recent common ancestor of these isolates represents an upper-bound on the age of the common ancestor to the entire virus population.  In April 2009, the genetic analysis of 11 sequences of [[wp: 2009 flu pandemic | swine-origin H1N1 influenza]], suggested that the common ancestor existed at or before 12 January 2009.&lt;ref name=Fraser09&gt;{{cite pmid|19433588}}&lt;/ref&gt;  This finding aided in making an early estimate of the &lt;math&gt;R_0&lt;/math&gt; of the pandemic.  

== Epidemiological ==

An understanding of the transmission and spread of an infectious disease is important to public health interventions.  Phylodynamic models may provide insight into epidemiological parameters that are difficult to assess through traditional surveillance means.  For example, assessment of the [[wp: basic reproduction number | basic reproduction number ]] &lt;math&gt; R_0 &lt;/math&gt;, from surveillance data requires carefully controlling for factors such as the reporting rate and the intensity of surveillance.  Inferring the demographic history of the virus population from genetic data may help to avoid these difficulties and can provides a separate avenue for inference of &lt;math&gt; R_0 &lt;/math&gt;.  Additionally, differential transmission between groups, be they geographic, age or risk-related, is very difficult to assess from surveillance data alone.   [[#Phylogeographic models | Phylogeographic models]] have the possibility of more-directly revealing these otherwise hidden transmission patterns.

=Methods=
Phylodynamic analyses utilize many of the same methods from [[wp:Computational phylogenetics | computational phylogenetics]] and [[wp:Population genetics | population genetics]]. 
For example,
* the magnitude of immune selection can be measured from a [[wp: multiple sequence alignment | multiple sequence alignment]] by examination of the [[wp:DN/dS | ratio of nonsynonymous to synonymous substitution rates (dN/dS)]]; 
*  population structure of the host population may be examined by calculation of [[wp:F-statistics | F-statistics]]; 
* hypotheses concerning panmixis and selective neutrality of the virus may be tested with statistics such as [[wp:Tajima%27s_D | Tajima’s D]]. 

Most phylodynamic analyses begin with the estimation of a phylogenetic tree. 
Genetic sequences are often sampled at multiple time points, which allows the estimation of [[wp:mutation rate | substitution rates]] and the time of the [[wp:Mrca | most recent common ancestor]] using a [[wp:Molecular clock | molecular clock model]] {{Citation needed}}. 
For viruses, [[wp:Bayesian inference in phylogeny | Bayesian phylogenetic]] methods are popular because of the ability to incorporate prior knowledge of demographic processes while fitting complex [[wp:Nucleotide substitution model | models of nucleotide substitution]]. {{Citation needed}} 

Several analytical methods have been developed to deal specifically with problems related to the phylodynamics.
These methods are based on [[wp:Coalescent theory | coalescent theory]] and [[wp:simulation | simulation]]. 
Coalescent analyses usually assume selective neutrality and are most often utilized to model population dynamics such as the historical prevalence of infection. 
Simulation methods have been used to model immune selection and [[wp:Antigenic shift | antigenic shifts]] {{Citation needed}}. 

==Coalescent theory and phylodynamics==


The coalescent is a mathematical model which describes the ancestry of a sample of [[wp:Recombination_(biology) | non-recombining]] gene copies. 
In a selectively neutral population of constant size &lt;math&gt;N&lt;/math&gt; and non-overlapping generations (the [[wp:Fisher-Wright_population | Wright Fisher model]]), 
the time prior to sample collection that at least 2 out of a sample of &lt;math&gt;n&lt;/math&gt; gene copies have a [[wp:MRCA | most recent common ancestor]] is [[wp:Exponential_distribution | distributed exponentially]], with rate
: &lt;math&gt; \lambda_n =  {n \choose 2} \frac{1}{N} &lt;/math&gt;. 
At the time &lt;math&gt;T_n&lt;/math&gt; prior to when the sample was collected when 2 gene copies in the sample \emph{coalesce} (find a common ancestor) (See {{See Figure|4}}), there will be &lt;math&gt; n-1 &lt;/math&gt; extant lineages. 
The remaining lineages will coalesce at the rate &lt;math&gt;\lambda_{n-1}\cdots \lambda_2&lt;/math&gt; after intervals &lt;math&gt;T_{n-1}\cdots T_2 &lt;/math&gt;.
This process can be [[wp:Monte_carlo_simulation | simulated]] by drawing exponential [[wp:Random_variable | random variables]] with rates &lt;math&gt;\{\lambda_{n-i}\}_{i=0,\cdots,n-2}&lt;/math&gt; until there is only a single lineage remaining (the MRCA of the sample). 
In the absence of selection and population structure, the tree topology may be simulated by picking two lineages uniformly at random after each coalescent interval &lt;math&gt;T_i&lt;/math&gt;. 

[[Image:Tree_epochs.svg|thumb|{{Figure|4}} A gene genealogy illustrating internode intervals. ]]

The expected time until the most recent common ancestor of the sample is the sum of the expected values of the internode intervals {{Citation needed}}, 
: &lt;math&gt; \begin{align}
\mathrm{E}[\mathrm{TMRCA}] &amp; = \mathrm{E}[ T_n ] + \mathrm{E}[ T_{n-1} ] + \cdots + \mathrm{E}[ T_2 ] \\
&amp;= 1/\lambda_n + 1/\lambda_{n-1} + \cdots + 1/\lambda_2 \\
&amp;= 2N(1 - \frac{1}{n}).
\end{align}&lt;/math&gt;

Two corrolaries are :
* The TMRCA of a sample is not unbounded in the sample size. &lt;math&gt; \lim_{n \rightarrow \inf} \mathrm{E}[T_1]  = 2N .&lt;/math&gt; 
* Few samples are required for the expected TMRCA of the sample to be close to the theoretical upper bound, as the difference is &lt;math&gt; O(1/n) &lt;/math&gt;. 

Consequently, the TMRCA estimated from a relatively small sample of viral genetic sequences is an asymptotically unbiased estimate for the time that the viral population was founded in the host population. 

For example, Robbins et al. {{Citation needed}} estimated the TMRCA to be 1968 for 74 HIV-1 [[wp:HIV_subtype | subtype-B]] genetic sequences collected in the North America.
This is may be a reasonable estimate of the time HIV-1 began circulating in North America, because &lt;math&gt;1 - 1/74 = 99\% &lt;/math&gt;. 


If the population size &lt;math&gt;N(t)&lt;/math&gt; changes over time, the coalescent rate &lt;math&gt; \lambda_n(t) &lt;/math&gt; will also be a function of time. 
Donneley and Tavare {{Citation needed}} derived this rate for a time-varying population size under the assumption of constant birth rates:
: &lt;math&gt; \lambda_n(t) = {n \choose 2} \frac{1}{N(t)} &lt;/math&gt;. 
Because all topologies are equally likely under the neutral coalescent, this model will have the same properties as the constant-size coalescent under a rescaling of the time variable: &lt;math&gt; t \rightarrow \int_{\tau=0}^t \frac{ \mathrm{d} \tau }{N(\tau)} &lt;/math&gt;.

Very early in an epidemic, the population of virus may be growing [[wp:Exponential_growth | exponentially]] at rate &lt;math&gt; r &lt;/math&gt;, so that &lt;math&gt;t&lt;/math&gt; units of time in the past, the population will have size &lt;math&gt; N(t) = N_0 e^{-rt}&lt;/math&gt;. 
In this case, the rate of coalescence becomes
: &lt;math&gt; \lambda_n(t) {n \choose 2} \frac{1}{N_0 e^{-rt}}&lt;/math&gt;.
This rate is small close to when the sample was collected (&lt;math&gt; t=0&lt;/math&gt;), so that external branches (those without descendants) of a gene genealogy will tend to be long relative to those close to the root of the tree. 
This is why rapidly growing populations yeild trees as depicted in {{See Figure|2}}. 

If the rate of exponential growth is estimated from a gene genealogy, it may be combined with knowledge of the duration of infection or the [[wp:Serial_interval | serial interval]] &lt;math&gt;D&lt;/math&gt; for a particular pathogen to estimate the [[wp:Basic_reproduction_number | reproduction number]], &lt;math&gt; R_0 &lt;/math&gt;. 
The two maybe linked by the following equation {{Citation needed}}:
: &lt;math&gt; r = \frac{R_0 - 1}{D} &lt;/math&gt;. 
For example, Fraser et al. {{Citation needed}} generated one of the first estimates of &lt;math&gt;R_0&lt;/math&gt; for pandemic H1N1 influenza in 2009 by using a coalescent-based analysis of 11 [[wp:Influenza_hemagglutinin | hemagglutinin ]] sequences in combination with prior data about the infectious period for influenza.

== Phylogeography ==

At the most basic level, the presence of geographic population structure can be revealed by comparing genetic relatedness of viral isolates to geographic relatedness.  A basic question is whether the geographic character labels are more clustered on a phylogeny than expected under a simple non-structured model (see {{See Figure|3}}).  This question can be answered by counting the number of geographic transitions on the phylogeny via [[wp: maximum parsimony (phylogenetics) | parsimony]], [[wp: maximum likelihood | maximum likelihood]] or through [[wp: Bayesian inference in phylogeny | Bayesian inference]].  If population structure exists then there will be fewer geographic transitions on the phylogeny than expected in a panmictic model.  This hypothesis can be tested by randomly scrambling the character labels on the tips of the phylogeny and counting the number of geographic transition present in the scrambled data.  By repeatedly scrambling the data and calculating transition counts, a [[wp:null distribution | null distribution]] can be constructed and a [[wp:p-value | p-value]] found by comparing the observed transition counts to this null distribution. 

Beyond the presence or absence of population structure, phylodynamic methods can be used to infer the rates of movement of viral lineages between geographic locations and reconstruct the ancestral geographic locations of particular lineages.  Here, geographic location is treated as a phylogenetic character state, similar in spirit to 'A', 'T', 'G', 'C', so that geographic location is encoded as a [[wp:substitution model | substitution model]].  The same phylogenetic machinery that is used to infer [[wp: DNA substitution matrices | models of DNA evolution]] can thus be used to infer geographic transition matrices.  The end result is a rate, measured in terms of years or in terms of nucleotide substitutions per site, that a lineage in one region moves to another region over the course of the phylogenetic tree.  In a geographic transmission network, some regions may mix more readily and other regions may be more isolated.  Additionally, some transmission connections may be asymmetric, so that the rate at which lineages in region 'A' move to region 'B' may differ from the rate at which lineages in 'B' move to 'A'.  With geographic location thus encoded, ancestral state reconstruction can be used to infer ancestral geographic locations of particular nodes in the phylogeny.

== Simulation ==

Using coalescent and phylogenetic models, it is possible to answer questions about historic viral prevalence and patterns of geographic spread, but a full model of the interaction between the evolution of the virus and the development of host immunity is not amenable to straight-forward phylogenetic or coalescent analysis.  Here, it is common to instead use a forward simulation-based approach.  Simulation-based models may be [[wp: compartmental models in epidemiology | compartmental]], tracking the numbers of hosts infecteds and recovered to different viral strains, or may be [[wp: agent-based model | individual-based]], tracking the infection state and viral strain of every host in the population.  Generally, compartmental models offer significant advantages in terms of speed and memory-usage, but may be difficult to implement for complex evolutionary or epidemiological scenarios.

Here, it is necessary to specify a transmission model for the process by which infection spreads between infected and susceptible hosts.  For [[wp: antigenic variation | antigenically variable]], viruses, it becomes crucial to model the risk of transmission from an individual infected with virus strain 'A' to an individual who has previously been infected with virus strains 'B', 'C', etc...  The level of protection against one strain of virus by a second strain is known as [[wp: cross-reactivity | cross-immunity]].  In addition to risk of infection, cross-immunity may modulate the probability that a host becomes infectious and the duration that a host remains infectious.  In addition to cross-immunity between virus strains, a forward simulation model may account for geographic population structure or age structure by modulating contact rates between host individuals of different geographic or age classes.

Commonly, a viral strain is denoted by a nucleotide or amino acid sequence.  Here, in addition to transmission and recovery events, mutations may occur, converting a virus from one strain to another.  Often, the degree of cross-immunity between virus strains is assumed to be related to their [[wp: hamming distance | sequence distance]].  Over the course of the simulation, virus mutate and sequences are produced, from which phylogenies may be constructed and analyzed.

=Examples=

==Phylodynamics of Influenza==

==Phylodynamics of HIV==

== References ==
 &lt;references/&gt;</text>
    </revision>
    <revision>
      <id>454</id>
      <timestamp>2012-03-29T11:58:23Z</timestamp>
      <contributor>
        <username>Tbedford</username>
        <id>7</id>
      </contributor>
      <comment>Reference</comment>
      <text xml:space="preserve" bytes="19150">Viral phylodynamics is the study of how [[wp:genetic variation | genetic variation]] and [[wp:phylogeny | phylogenies]] of viruses are influenced by host and [[wp:pathogen | pathogen]] [[wp:population dynamics | population dynamics]].

Many viruses, especially [[wp:RNA virus | RNA viruses]], rapidly accumulate genetic variation in hosts because of short intracellular [[wp:generation time | generation times]] and high [[wp:Rna_virus#Mutation_rates | mutation rates]]. 
Because viruses evolve very rapidly relative to rates of [[wp:Epidemic | epidemic]] dispersal, evolution of viruses is heavily influenced by patterns of transmission between hosts. 
Phylogenies of virus have been used to investigate many epidemiological processes, including the effects of selection by the [[wp:immune system | immune system]], growth rates in [[wp:Prevalence | epidemic prevalence]], the time that a virus originated in a new host population or species, and the rates that a virus is transmitted between different host populations. 

= Sources of phylodynamic variation =

Distinct epidemiological and immunological processes may be recognized by their influence on the [[wp:Phylogenetic tree | phylogeny]] of virus. 
Grenfell et al.{{Citation needed}} who coined the term ‘’phylodynamics’’ postulated that virus phylogenies “... are determined by a combination of immune selection, changes in viral population size, and spatial dynamics“. 
Grenfell et al. identified three qualitative phylogenetic patterns  which may serve as [[wp:Rule of thumb | rules of thumb]] for identifying important epidemiological and immunological processes influencing virus evolution. 
The precise mechanisms that generate phylogenetic patterns of viruses can be complex and are described below (See [[#Methods | Methods]]). 
* The strength of immune [[wp:Directional selection | selection]] may be reflected by how unbalanced and ladder-like{{Citation needed}} the tree is (see {{See Figure|1}}).
* How rapidly a population of virus expanded in the past may be reflected by how star-like{{Citation needed}} the tree is (see {{See Figure|2}}). In a star-like tree external branches are long relative to internal branches. 
* Host [[wp:population stratification | population structure]] may be reflected in how clustered the [[wp:taxa | taxa]] of the tree are{{Citation needed}} (see {{See Figure|3}}). If there is strong population structure, virus sampled from similar hosts will be more closely related than virus from different hosts. 

[[Image:Wm_selection_tree_bw.svg|thumb|{{Figure|1}} Idealized caricatures of virus phylogenies which shows the effects of immune selection. ]]

[[Image:Wm_population_size_bw.svg|thumb|{{Figure|2}} Idealized caricatures of virus phylogenies which shows the effects of population growth. ]]

[[Image:Wm_spatial_structure_bw_hs.svg|thumb|{{Figure|3}} Idealized caricatures of virus phylogenies which shows the effects of population growth. ]]

When a virus population passes through repeated [[wp:Selective sweep | selective sweeps]], genetic diversity is highly constrained, resulting in a phylogeny which is ladder-like; branches of the phylogeny rapidly merge with the trunk of the phylogeny. 
Repeated selective sweeps may result from [[wp:Herd immunity | herd immunity]] and a limited supply of susceptible hosts. 
The phylogeny of [[wp:influenza | influenza virus]] bears the hallmarks of strong immune selection (see {{See Figure|1}} and section [[#Phylodynamics of influenza | Phylodynamics of influenza]]).
Conversely, a more balanced phylogeny may occur when a virus is not subject to strong immune selection and repeated bottlenecks, which is reflected in phylogeny of [[wp:HIV | HIV]] (see {{See Figure|1}} and section [[#Phylodynamics of HIV | Phylodynamics of HIV]]). 

When a viral population grows very rapidly, the phylogeny of the virus will have external branches that appear very long relative to branches on the interior of the tree (see section [[#Phylodynamics of HIV | Phylodynamics of HIV ]]). 
Such a tree is said to be “star-like” {{Citation needed}}, and such trees arise because a common ancestor is much more likely to occur when the past population was small relative to the present population size. 
Conversely, when a population is not growing, external branches will be short relative to branches on the interior of the tree. 
The phylogeny of HIV provides a good example of a star-like tree, as the prevalence of HIV infection rose rapidly throughout the 1980s (see {{See Figure|2}} and section [[#Phylodynamics of HIV | Phylodynamics of HIV]]). 
The phylogeny of [[wp:hepatitus B virus | HBV]] (see {{See Figure|2}}) is illustrative of a viral population which has roughly constant size.

Population structure of the host population, especially spatial structure, may result in a highly differentiated virus population. 
In this case, viruses within similar hosts, such as hosts that reside in the same region or who have similar risk factors for infection, are more closely related genetically.
The phylogeny of [[wp:Measles | measles]] and [[wp:rabies virus | rabies virus]] (See {{See Figure|3}}) illustrates a virus with strong spatial structure, however this structure is not observed at all spatial scales. 
At small spatial scales, the population may appear [[wp:Panmixis | panmictic]]. 
While spatial structure is the most commonly observed population structure observed in phylodynamic analyses, viruses may also have non-random admixture by attributes such as the age, race, risk behavior, and stage of infection of the infected host {{Citation needed}}.

= Applications =

== Dating origins ==

Phylodynamic models may aid in dating epidemic and pandemic origins.  The rapid rate of evolution in viruses allows [[wp:Molecular clock | molecular clock models]] to be estimated from genetic sequences, thus providing a per-year rate of evolution of the virus.  With a rate of substitution measured in real units of time, it's possible to infer the time to the [[wp: most recent common ancestor | most recent common ancestor]] for a set of viral sequences.  The age of the most recent common ancestor of these isolates represents an upper-bound on the age of the common ancestor to the entire virus population.  In April 2009, the genetic analysis of 11 sequences of [[wp: 2009 flu pandemic | swine-origin H1N1 influenza]], suggested that the common ancestor existed at or before 12 January 2009.&lt;ref name=Fraser09&gt;{{cite pmid|19433588}}&lt;/ref&gt;  This finding aided in making an early estimate of the &lt;math&gt;R_0&lt;/math&gt; of the pandemic.  

== Epidemiological ==

An understanding of the transmission and spread of an infectious disease is important to public health interventions.  Phylodynamic models may provide insight into epidemiological parameters that are difficult to assess through traditional surveillance means.  For example, assessment of the [[wp: basic reproduction number | basic reproduction number ]] &lt;math&gt; R_0 &lt;/math&gt;, from surveillance data requires carefully controlling for factors such as the reporting rate and the intensity of surveillance.  Inferring the demographic history of the virus population from genetic data may help to avoid these difficulties and can provides a separate avenue for inference of &lt;math&gt; R_0 &lt;/math&gt;.  Additionally, differential transmission between groups, be they geographic, age or risk-related, is very difficult to assess from surveillance data alone.   [[#Phylogeographic models | Phylogeographic models]] have the possibility of more-directly revealing these otherwise hidden transmission patterns.

=Methods=
Phylodynamic analyses utilize many of the same methods from [[wp:Computational phylogenetics | computational phylogenetics]] and [[wp:Population genetics | population genetics]]. 
For example,
* the magnitude of immune selection can be measured from a [[wp: multiple sequence alignment | multiple sequence alignment]] by examination of the [[wp:DN/dS | ratio of nonsynonymous to synonymous substitution rates (dN/dS)]]; 
*  population structure of the host population may be examined by calculation of [[wp:F-statistics | F-statistics]]; 
* hypotheses concerning panmixis and selective neutrality of the virus may be tested with statistics such as [[wp:Tajima%27s_D | Tajima’s D]]. 

Most phylodynamic analyses begin with the estimation of a phylogenetic tree. 
Genetic sequences are often sampled at multiple time points, which allows the estimation of [[wp:mutation rate | substitution rates]] and the time of the [[wp:Mrca | most recent common ancestor]] using a [[wp:Molecular clock | molecular clock model]].{{Citation needed}}  
For viruses, [[wp:Bayesian inference in phylogeny | Bayesian phylogenetic]] methods are popular because of the ability to incorporate prior knowledge of demographic processes while fitting complex [[wp:Nucleotide substitution model | models of nucleotide substitution]].&lt;ref name=Drummond02&gt;{{cite pmid| PMC1462188}}&lt;/ref&gt;

Several analytical methods have been developed to deal specifically with problems related to the phylodynamics.
These methods are based on [[wp:Coalescent theory | coalescent theory]] and [[wp:simulation | simulation]]. 
Coalescent analyses usually assume selective neutrality and are most often utilized to model population dynamics such as the historical prevalence of infection. 
Simulation methods have been used to model immune selection and [[wp:Antigenic shift | antigenic shifts]] {{Citation needed}}. 

==Coalescent theory and phylodynamics==


The coalescent is a mathematical model which describes the ancestry of a sample of [[wp:Recombination_(biology) | non-recombining]] gene copies. 
In a selectively neutral population of constant size &lt;math&gt;N&lt;/math&gt; and non-overlapping generations (the [[wp:Fisher-Wright_population | Wright Fisher model]]), 
the time prior to sample collection that at least 2 out of a sample of &lt;math&gt;n&lt;/math&gt; gene copies have a [[wp:MRCA | most recent common ancestor]] is [[wp:Exponential_distribution | distributed exponentially]], with rate
: &lt;math&gt; \lambda_n =  {n \choose 2} \frac{1}{N} &lt;/math&gt;. 
At the time &lt;math&gt;T_n&lt;/math&gt; prior to when the sample was collected when 2 gene copies in the sample \emph{coalesce} (find a common ancestor) (See {{See Figure|4}}), there will be &lt;math&gt; n-1 &lt;/math&gt; extant lineages. 
The remaining lineages will coalesce at the rate &lt;math&gt;\lambda_{n-1}\cdots \lambda_2&lt;/math&gt; after intervals &lt;math&gt;T_{n-1}\cdots T_2 &lt;/math&gt;.
This process can be [[wp:Monte_carlo_simulation | simulated]] by drawing exponential [[wp:Random_variable | random variables]] with rates &lt;math&gt;\{\lambda_{n-i}\}_{i=0,\cdots,n-2}&lt;/math&gt; until there is only a single lineage remaining (the MRCA of the sample). 
In the absence of selection and population structure, the tree topology may be simulated by picking two lineages uniformly at random after each coalescent interval &lt;math&gt;T_i&lt;/math&gt;. 

[[Image:Tree_epochs.svg|thumb|{{Figure|4}} A gene genealogy illustrating internode intervals. ]]

The expected time until the most recent common ancestor of the sample is the sum of the expected values of the internode intervals {{Citation needed}}, 
: &lt;math&gt; \begin{align}
\mathrm{E}[\mathrm{TMRCA}] &amp; = \mathrm{E}[ T_n ] + \mathrm{E}[ T_{n-1} ] + \cdots + \mathrm{E}[ T_2 ] \\
&amp;= 1/\lambda_n + 1/\lambda_{n-1} + \cdots + 1/\lambda_2 \\
&amp;= 2N(1 - \frac{1}{n}).
\end{align}&lt;/math&gt;

Two corrolaries are :
* The TMRCA of a sample is not unbounded in the sample size. &lt;math&gt; \lim_{n \rightarrow \inf} \mathrm{E}[T_1]  = 2N .&lt;/math&gt; 
* Few samples are required for the expected TMRCA of the sample to be close to the theoretical upper bound, as the difference is &lt;math&gt; O(1/n) &lt;/math&gt;. 

Consequently, the TMRCA estimated from a relatively small sample of viral genetic sequences is an asymptotically unbiased estimate for the time that the viral population was founded in the host population. 

For example, Robbins et al. {{Citation needed}} estimated the TMRCA to be 1968 for 74 HIV-1 [[wp:HIV_subtype | subtype-B]] genetic sequences collected in the North America.
This is may be a reasonable estimate of the time HIV-1 began circulating in North America, because &lt;math&gt;1 - 1/74 = 99\% &lt;/math&gt;. 


If the population size &lt;math&gt;N(t)&lt;/math&gt; changes over time, the coalescent rate &lt;math&gt; \lambda_n(t) &lt;/math&gt; will also be a function of time. 
Donneley and Tavare {{Citation needed}} derived this rate for a time-varying population size under the assumption of constant birth rates:
: &lt;math&gt; \lambda_n(t) = {n \choose 2} \frac{1}{N(t)} &lt;/math&gt;. 
Because all topologies are equally likely under the neutral coalescent, this model will have the same properties as the constant-size coalescent under a rescaling of the time variable: &lt;math&gt; t \rightarrow \int_{\tau=0}^t \frac{ \mathrm{d} \tau }{N(\tau)} &lt;/math&gt;.

Very early in an epidemic, the population of virus may be growing [[wp:Exponential_growth | exponentially]] at rate &lt;math&gt; r &lt;/math&gt;, so that &lt;math&gt;t&lt;/math&gt; units of time in the past, the population will have size &lt;math&gt; N(t) = N_0 e^{-rt}&lt;/math&gt;. 
In this case, the rate of coalescence becomes
: &lt;math&gt; \lambda_n(t) {n \choose 2} \frac{1}{N_0 e^{-rt}}&lt;/math&gt;.
This rate is small close to when the sample was collected (&lt;math&gt; t=0&lt;/math&gt;), so that external branches (those without descendants) of a gene genealogy will tend to be long relative to those close to the root of the tree. 
This is why rapidly growing populations yeild trees as depicted in {{See Figure|2}}. 

If the rate of exponential growth is estimated from a gene genealogy, it may be combined with knowledge of the duration of infection or the [[wp:Serial_interval | serial interval]] &lt;math&gt;D&lt;/math&gt; for a particular pathogen to estimate the [[wp:Basic_reproduction_number | reproduction number]], &lt;math&gt; R_0 &lt;/math&gt;. 
The two maybe linked by the following equation {{Citation needed}}:
: &lt;math&gt; r = \frac{R_0 - 1}{D} &lt;/math&gt;. 
For example, Fraser et al. {{Citation needed}} generated one of the first estimates of &lt;math&gt;R_0&lt;/math&gt; for pandemic H1N1 influenza in 2009 by using a coalescent-based analysis of 11 [[wp:Influenza_hemagglutinin | hemagglutinin ]] sequences in combination with prior data about the infectious period for influenza.

== Phylogeography ==

At the most basic level, the presence of geographic population structure can be revealed by comparing genetic relatedness of viral isolates to geographic relatedness.  A basic question is whether the geographic character labels are more clustered on a phylogeny than expected under a simple non-structured model (see {{See Figure|3}}).  This question can be answered by counting the number of geographic transitions on the phylogeny via [[wp: maximum parsimony (phylogenetics) | parsimony]], [[wp: maximum likelihood | maximum likelihood]] or through [[wp: Bayesian inference in phylogeny | Bayesian inference]].  If population structure exists then there will be fewer geographic transitions on the phylogeny than expected in a panmictic model.  This hypothesis can be tested by randomly scrambling the character labels on the tips of the phylogeny and counting the number of geographic transition present in the scrambled data.  By repeatedly scrambling the data and calculating transition counts, a [[wp:null distribution | null distribution]] can be constructed and a [[wp:p-value | p-value]] found by comparing the observed transition counts to this null distribution. 

Beyond the presence or absence of population structure, phylodynamic methods can be used to infer the rates of movement of viral lineages between geographic locations and reconstruct the ancestral geographic locations of particular lineages.  Here, geographic location is treated as a phylogenetic character state, similar in spirit to 'A', 'T', 'G', 'C', so that geographic location is encoded as a [[wp:substitution model | substitution model]].  The same phylogenetic machinery that is used to infer [[wp: DNA substitution matrices | models of DNA evolution]] can thus be used to infer geographic transition matrices.  The end result is a rate, measured in terms of years or in terms of nucleotide substitutions per site, that a lineage in one region moves to another region over the course of the phylogenetic tree.  In a geographic transmission network, some regions may mix more readily and other regions may be more isolated.  Additionally, some transmission connections may be asymmetric, so that the rate at which lineages in region 'A' move to region 'B' may differ from the rate at which lineages in 'B' move to 'A'.  With geographic location thus encoded, ancestral state reconstruction can be used to infer ancestral geographic locations of particular nodes in the phylogeny.

== Simulation ==

Using coalescent and phylogenetic models, it is possible to answer questions about historic viral prevalence and patterns of geographic spread, but a full model of the interaction between the evolution of the virus and the development of host immunity is not amenable to straight-forward phylogenetic or coalescent analysis.  Here, it is common to instead use a forward simulation-based approach.  Simulation-based models may be [[wp: compartmental models in epidemiology | compartmental]], tracking the numbers of hosts infecteds and recovered to different viral strains, or may be [[wp: agent-based model | individual-based]], tracking the infection state and viral strain of every host in the population.  Generally, compartmental models offer significant advantages in terms of speed and memory-usage, but may be difficult to implement for complex evolutionary or epidemiological scenarios.

Here, it is necessary to specify a transmission model for the process by which infection spreads between infected and susceptible hosts.  For [[wp: antigenic variation | antigenically variable]], viruses, it becomes crucial to model the risk of transmission from an individual infected with virus strain 'A' to an individual who has previously been infected with virus strains 'B', 'C', etc...  The level of protection against one strain of virus by a second strain is known as [[wp: cross-reactivity | cross-immunity]].  In addition to risk of infection, cross-immunity may modulate the probability that a host becomes infectious and the duration that a host remains infectious.  In addition to cross-immunity between virus strains, a forward simulation model may account for geographic population structure or age structure by modulating contact rates between host individuals of different geographic or age classes.

Commonly, a viral strain is denoted by a nucleotide or amino acid sequence.  Here, in addition to transmission and recovery events, mutations may occur, converting a virus from one strain to another.  Often, the degree of cross-immunity between virus strains is assumed to be related to their [[wp: hamming distance | sequence distance]].  Over the course of the simulation, virus mutate and sequences are produced, from which phylogenies may be constructed and analyzed.

=Examples=

==Phylodynamics of Influenza==

==Phylodynamics of HIV==

== References ==
 &lt;references/&gt;</text>
    </revision>
    <revision>
      <id>455</id>
      <timestamp>2012-03-29T12:06:21Z</timestamp>
      <contributor>
        <username>Tbedford</username>
        <id>7</id>
      </contributor>
      <minor/>
      <comment>Reference</comment>
      <text xml:space="preserve" bytes="19197">Viral phylodynamics is the study of how [[wp:genetic variation | genetic variation]] and [[wp:phylogeny | phylogenies]] of viruses are influenced by host and [[wp:pathogen | pathogen]] [[wp:population dynamics | population dynamics]].

Many viruses, especially [[wp:RNA virus | RNA viruses]], rapidly accumulate genetic variation in hosts because of short intracellular [[wp:generation time | generation times]] and high [[wp:Rna_virus#Mutation_rates | mutation rates]]. 
Because viruses evolve very rapidly relative to rates of [[wp:Epidemic | epidemic]] dispersal, evolution of viruses is heavily influenced by patterns of transmission between hosts. 
Phylogenies of virus have been used to investigate many epidemiological processes, including the effects of selection by the [[wp:immune system | immune system]], growth rates in [[wp:Prevalence | epidemic prevalence]], the time that a virus originated in a new host population or species, and the rates that a virus is transmitted between different host populations. 

= Sources of phylodynamic variation =

Distinct epidemiological and immunological processes may be recognized by their influence on the [[wp:Phylogenetic tree | phylogeny]] of virus. 
Grenfell et al.{{Citation needed}} who coined the term ‘’phylodynamics’’ postulated that virus phylogenies “... are determined by a combination of immune selection, changes in viral population size, and spatial dynamics“. 
Grenfell et al. identified three qualitative phylogenetic patterns  which may serve as [[wp:Rule of thumb | rules of thumb]] for identifying important epidemiological and immunological processes influencing virus evolution. 
The precise mechanisms that generate phylogenetic patterns of viruses can be complex and are described below (See [[#Methods | Methods]]). 
* The strength of immune [[wp:Directional selection | selection]] may be reflected by how unbalanced and ladder-like{{Citation needed}} the tree is (see {{See Figure|1}}).
* How rapidly a population of virus expanded in the past may be reflected by how star-like{{Citation needed}} the tree is (see {{See Figure|2}}). In a star-like tree external branches are long relative to internal branches. 
* Host [[wp:population stratification | population structure]] may be reflected in how clustered the [[wp:taxa | taxa]] of the tree are{{Citation needed}} (see {{See Figure|3}}). If there is strong population structure, virus sampled from similar hosts will be more closely related than virus from different hosts. 

[[Image:Wm_selection_tree_bw.svg|thumb|{{Figure|1}} Idealized caricatures of virus phylogenies which shows the effects of immune selection. ]]

[[Image:Wm_population_size_bw.svg|thumb|{{Figure|2}} Idealized caricatures of virus phylogenies which shows the effects of population growth. ]]

[[Image:Wm_spatial_structure_bw_hs.svg|thumb|{{Figure|3}} Idealized caricatures of virus phylogenies which shows the effects of population growth. ]]

When a virus population passes through repeated [[wp:Selective sweep | selective sweeps]], genetic diversity is highly constrained, resulting in a phylogeny which is ladder-like; branches of the phylogeny rapidly merge with the trunk of the phylogeny. 
Repeated selective sweeps may result from [[wp:Herd immunity | herd immunity]] and a limited supply of susceptible hosts. 
The phylogeny of [[wp:influenza | influenza virus]] bears the hallmarks of strong immune selection (see {{See Figure|1}} and section [[#Phylodynamics of influenza | Phylodynamics of influenza]]).
Conversely, a more balanced phylogeny may occur when a virus is not subject to strong immune selection and repeated bottlenecks, which is reflected in phylogeny of [[wp:HIV | HIV]] (see {{See Figure|1}} and section [[#Phylodynamics of HIV | Phylodynamics of HIV]]). 

When a viral population grows very rapidly, the phylogeny of the virus will have external branches that appear very long relative to branches on the interior of the tree (see section [[#Phylodynamics of HIV | Phylodynamics of HIV ]]). 
Such a tree is said to be “star-like” {{Citation needed}}, and such trees arise because a common ancestor is much more likely to occur when the past population was small relative to the present population size. 
Conversely, when a population is not growing, external branches will be short relative to branches on the interior of the tree. 
The phylogeny of HIV provides a good example of a star-like tree, as the prevalence of HIV infection rose rapidly throughout the 1980s (see {{See Figure|2}} and section [[#Phylodynamics of HIV | Phylodynamics of HIV]]). 
The phylogeny of [[wp:hepatitus B virus | HBV]] (see {{See Figure|2}}) is illustrative of a viral population which has roughly constant size.

Population structure of the host population, especially spatial structure, may result in a highly differentiated virus population. 
In this case, viruses within similar hosts, such as hosts that reside in the same region or who have similar risk factors for infection, are more closely related genetically.
The phylogeny of [[wp:Measles | measles]] and [[wp:rabies virus | rabies virus]] (See {{See Figure|3}}) illustrates a virus with strong spatial structure, however this structure is not observed at all spatial scales. 
At small spatial scales, the population may appear [[wp:Panmixis | panmictic]]. 
While spatial structure is the most commonly observed population structure observed in phylodynamic analyses, viruses may also have non-random admixture by attributes such as the age, race, risk behavior, and stage of infection of the infected host {{Citation needed}}.

= Applications =

== Dating origins ==

Phylodynamic models may aid in dating epidemic and pandemic origins.  The rapid rate of evolution in viruses allows [[wp:Molecular clock | molecular clock models]] to be estimated from genetic sequences, thus providing a per-year rate of evolution of the virus.  With a rate of substitution measured in real units of time, it's possible to infer the time to the [[wp: most recent common ancestor | most recent common ancestor]] for a set of viral sequences.  The age of the most recent common ancestor of these isolates represents an upper-bound on the age of the common ancestor to the entire virus population.  In April 2009, the genetic analysis of 11 sequences of [[wp: 2009 flu pandemic | swine-origin H1N1 influenza]], suggested that the common ancestor existed at or before 12 January 2009.&lt;ref name=Fraser09&gt;{{cite pmid|19433588}}&lt;/ref&gt;  This finding aided in making an early estimate of the &lt;math&gt;R_0&lt;/math&gt; of the pandemic.  

== Epidemiological ==

An understanding of the transmission and spread of an infectious disease is important to public health interventions.  Phylodynamic models may provide insight into epidemiological parameters that are difficult to assess through traditional surveillance means.  For example, assessment of the [[wp: basic reproduction number | basic reproduction number ]] &lt;math&gt; R_0 &lt;/math&gt;, from surveillance data requires carefully controlling for factors such as the reporting rate and the intensity of surveillance.  Inferring the demographic history of the virus population from genetic data may help to avoid these difficulties and can provides a separate avenue for inference of &lt;math&gt; R_0 &lt;/math&gt;.  Additionally, differential transmission between groups, be they geographic, age or risk-related, is very difficult to assess from surveillance data alone.   [[#Phylogeographic models | Phylogeographic models]] have the possibility of more-directly revealing these otherwise hidden transmission patterns.

=Methods=
Phylodynamic analyses utilize many of the same methods from [[wp:Computational phylogenetics | computational phylogenetics]] and [[wp:Population genetics | population genetics]]. 
For example,
* the magnitude of immune selection can be measured from a [[wp: multiple sequence alignment | multiple sequence alignment]] by examination of the [[wp:DN/dS | ratio of nonsynonymous to synonymous substitution rates (dN/dS)]]; 
*  population structure of the host population may be examined by calculation of [[wp:F-statistics | F-statistics]]; 
* hypotheses concerning panmixis and selective neutrality of the virus may be tested with statistics such as [[wp:Tajima%27s_D | Tajima’s D]]. 

Most phylodynamic analyses begin with the estimation of a phylogenetic tree. 
Genetic sequences are often sampled at multiple time points, which allows the estimation of [[wp:mutation rate | substitution rates]] and the time of the [[wp:Mrca | most recent common ancestor]] using a [[wp:Molecular clock | molecular clock model]].{{Citation needed}}  
For viruses, [[wp:Bayesian inference in phylogeny | Bayesian phylogenetic]] methods are popular because of the ability to incorporate prior knowledge of demographic processes while fitting complex [[wp:Nucleotide substitution model | models of nucleotide substitution]].&lt;ref name=Drummond02&gt;{{cite pmid| PMC1462188}}&lt;/ref&gt;

Several analytical methods have been developed to deal specifically with problems related to the phylodynamics.
These methods are based on [[wp:Coalescent theory | coalescent theory]] and [[wp:simulation | simulation]]. 
Coalescent analyses usually assume selective neutrality and are most often utilized to model population dynamics such as the historical prevalence of infection. 
Simulation methods have been used to model immune selection and [[wp:Antigenic shift | antigenic shifts]] {{Citation needed}}. 

==Coalescent theory and phylodynamics==


The coalescent is a mathematical model which describes the ancestry of a sample of [[wp:Recombination_(biology) | non-recombining]] gene copies. 
In a selectively neutral population of constant size &lt;math&gt;N&lt;/math&gt; and non-overlapping generations (the [[wp:Fisher-Wright_population | Wright Fisher model]]), 
the time prior to sample collection that at least 2 out of a sample of &lt;math&gt;n&lt;/math&gt; gene copies have a [[wp:MRCA | most recent common ancestor]] is [[wp:Exponential_distribution | distributed exponentially]], with rate
: &lt;math&gt; \lambda_n =  {n \choose 2} \frac{1}{N} &lt;/math&gt;. 
At the time &lt;math&gt;T_n&lt;/math&gt; prior to when the sample was collected when 2 gene copies in the sample \emph{coalesce} (find a common ancestor) (See {{See Figure|4}}), there will be &lt;math&gt; n-1 &lt;/math&gt; extant lineages. 
The remaining lineages will coalesce at the rate &lt;math&gt;\lambda_{n-1}\cdots \lambda_2&lt;/math&gt; after intervals &lt;math&gt;T_{n-1}\cdots T_2 &lt;/math&gt;.
This process can be [[wp:Monte_carlo_simulation | simulated]] by drawing exponential [[wp:Random_variable | random variables]] with rates &lt;math&gt;\{\lambda_{n-i}\}_{i=0,\cdots,n-2}&lt;/math&gt; until there is only a single lineage remaining (the MRCA of the sample). 
In the absence of selection and population structure, the tree topology may be simulated by picking two lineages uniformly at random after each coalescent interval &lt;math&gt;T_i&lt;/math&gt;. 

[[Image:Tree_epochs.svg|thumb|{{Figure|4}} A gene genealogy illustrating internode intervals. ]]

The expected time until the most recent common ancestor of the sample is the sum of the expected values of the internode intervals {{Citation needed}}, 
: &lt;math&gt; \begin{align}
\mathrm{E}[\mathrm{TMRCA}] &amp; = \mathrm{E}[ T_n ] + \mathrm{E}[ T_{n-1} ] + \cdots + \mathrm{E}[ T_2 ] \\
&amp;= 1/\lambda_n + 1/\lambda_{n-1} + \cdots + 1/\lambda_2 \\
&amp;= 2N(1 - \frac{1}{n}).
\end{align}&lt;/math&gt;

Two corrolaries are :
* The TMRCA of a sample is not unbounded in the sample size. &lt;math&gt; \lim_{n \rightarrow \inf} \mathrm{E}[T_1]  = 2N .&lt;/math&gt; 
* Few samples are required for the expected TMRCA of the sample to be close to the theoretical upper bound, as the difference is &lt;math&gt; O(1/n) &lt;/math&gt;. 

Consequently, the TMRCA estimated from a relatively small sample of viral genetic sequences is an asymptotically unbiased estimate for the time that the viral population was founded in the host population. 

For example, Robbins et al. {{Citation needed}} estimated the TMRCA to be 1968 for 74 HIV-1 [[wp:HIV_subtype | subtype-B]] genetic sequences collected in the North America.
This is may be a reasonable estimate of the time HIV-1 began circulating in North America, because &lt;math&gt;1 - 1/74 = 99\% &lt;/math&gt;. 


If the population size &lt;math&gt;N(t)&lt;/math&gt; changes over time, the coalescent rate &lt;math&gt; \lambda_n(t) &lt;/math&gt; will also be a function of time. 
Donneley and Tavare {{Citation needed}} derived this rate for a time-varying population size under the assumption of constant birth rates:
: &lt;math&gt; \lambda_n(t) = {n \choose 2} \frac{1}{N(t)} &lt;/math&gt;. 
Because all topologies are equally likely under the neutral coalescent, this model will have the same properties as the constant-size coalescent under a rescaling of the time variable: &lt;math&gt; t \rightarrow \int_{\tau=0}^t \frac{ \mathrm{d} \tau }{N(\tau)} &lt;/math&gt;.

Very early in an epidemic, the population of virus may be growing [[wp:Exponential_growth | exponentially]] at rate &lt;math&gt; r &lt;/math&gt;, so that &lt;math&gt;t&lt;/math&gt; units of time in the past, the population will have size &lt;math&gt; N(t) = N_0 e^{-rt}&lt;/math&gt;. 
In this case, the rate of coalescence becomes
: &lt;math&gt; \lambda_n(t) {n \choose 2} \frac{1}{N_0 e^{-rt}}&lt;/math&gt;.
This rate is small close to when the sample was collected (&lt;math&gt; t=0&lt;/math&gt;), so that external branches (those without descendants) of a gene genealogy will tend to be long relative to those close to the root of the tree. 
This is why rapidly growing populations yeild trees as depicted in {{See Figure|2}}. 

If the rate of exponential growth is estimated from a gene genealogy, it may be combined with knowledge of the duration of infection or the [[wp:Serial_interval | serial interval]] &lt;math&gt;D&lt;/math&gt; for a particular pathogen to estimate the [[wp:Basic_reproduction_number | reproduction number]], &lt;math&gt; R_0 &lt;/math&gt;. 
The two maybe linked by the following equation {{Citation needed}}:
: &lt;math&gt; r = \frac{R_0 - 1}{D} &lt;/math&gt;. 
For example, Fraser et al. {{Citation needed}} generated one of the first estimates of &lt;math&gt;R_0&lt;/math&gt; for pandemic H1N1 influenza in 2009 by using a coalescent-based analysis of 11 [[wp:Influenza_hemagglutinin | hemagglutinin ]] sequences in combination with prior data about the infectious period for influenza.

== Phylogeography ==

At the most basic level, the presence of geographic population structure can be revealed by comparing genetic relatedness of viral isolates to geographic relatedness.  A basic question is whether the geographic character labels are more clustered on a phylogeny than expected under a simple non-structured model (see {{See Figure|3}}).  This question can be answered by counting the number of geographic transitions on the phylogeny via [[wp: maximum parsimony (phylogenetics) | parsimony]], [[wp: maximum likelihood | maximum likelihood]] or through [[wp: Bayesian inference in phylogeny | Bayesian inference]].  If population structure exists then there will be fewer geographic transitions on the phylogeny than expected in a panmictic model.  This hypothesis can be tested by randomly scrambling the character labels on the tips of the phylogeny and counting the number of geographic transition present in the scrambled data.  By repeatedly scrambling the data and calculating transition counts, a [[wp:null distribution | null distribution]] can be constructed and a [[wp:p-value | p-value]] found by comparing the observed transition counts to this null distribution.&lt;ref name=Chen09&gt;{{cite pmid|PMC2633721}}&lt;/ref&gt; 

Beyond the presence or absence of population structure, phylodynamic methods can be used to infer the rates of movement of viral lineages between geographic locations and reconstruct the ancestral geographic locations of particular lineages.  Here, geographic location is treated as a phylogenetic character state, similar in spirit to 'A', 'T', 'G', 'C', so that geographic location is encoded as a [[wp:substitution model | substitution model]].  The same phylogenetic machinery that is used to infer [[wp: DNA substitution matrices | models of DNA evolution]] can thus be used to infer geographic transition matrices.  The end result is a rate, measured in terms of years or in terms of nucleotide substitutions per site, that a lineage in one region moves to another region over the course of the phylogenetic tree.  In a geographic transmission network, some regions may mix more readily and other regions may be more isolated.  Additionally, some transmission connections may be asymmetric, so that the rate at which lineages in region 'A' move to region 'B' may differ from the rate at which lineages in 'B' move to 'A'.  With geographic location thus encoded, ancestral state reconstruction can be used to infer ancestral geographic locations of particular nodes in the phylogeny.

== Simulation ==

Using coalescent and phylogenetic models, it is possible to answer questions about historic viral prevalence and patterns of geographic spread, but a full model of the interaction between the evolution of the virus and the development of host immunity is not amenable to straight-forward phylogenetic or coalescent analysis.  Here, it is common to instead use a forward simulation-based approach.  Simulation-based models may be [[wp: compartmental models in epidemiology | compartmental]], tracking the numbers of hosts infecteds and recovered to different viral strains, or may be [[wp: agent-based model | individual-based]], tracking the infection state and viral strain of every host in the population.  Generally, compartmental models offer significant advantages in terms of speed and memory-usage, but may be difficult to implement for complex evolutionary or epidemiological scenarios.

Here, it is necessary to specify a transmission model for the process by which infection spreads between infected and susceptible hosts.  For [[wp: antigenic variation | antigenically variable]], viruses, it becomes crucial to model the risk of transmission from an individual infected with virus strain 'A' to an individual who has previously been infected with virus strains 'B', 'C', etc...  The level of protection against one strain of virus by a second strain is known as [[wp: cross-reactivity | cross-immunity]].  In addition to risk of infection, cross-immunity may modulate the probability that a host becomes infectious and the duration that a host remains infectious.  In addition to cross-immunity between virus strains, a forward simulation model may account for geographic population structure or age structure by modulating contact rates between host individuals of different geographic or age classes.

Commonly, a viral strain is denoted by a nucleotide or amino acid sequence.  Here, in addition to transmission and recovery events, mutations may occur, converting a virus from one strain to another.  Often, the degree of cross-immunity between virus strains is assumed to be related to their [[wp: hamming distance | sequence distance]].  Over the course of the simulation, virus mutate and sequences are produced, from which phylogenies may be constructed and analyzed.

=Examples=

==Phylodynamics of Influenza==

==Phylodynamics of HIV==

== References ==
 &lt;references/&gt;</text>
    </revision>
    <revision>
      <id>456</id>
      <timestamp>2012-03-29T12:07:19Z</timestamp>
      <contributor>
        <username>Tbedford</username>
        <id>7</id>
      </contributor>
      <minor/>
      <comment>Typo</comment>
      <text xml:space="preserve" bytes="19199">Viral phylodynamics is the study of how [[wp:genetic variation | genetic variation]] and [[wp:phylogeny | phylogenies]] of viruses are influenced by host and [[wp:pathogen | pathogen]] [[wp:population dynamics | population dynamics]].

Many viruses, especially [[wp:RNA virus | RNA viruses]], rapidly accumulate genetic variation in hosts because of short intracellular [[wp:generation time | generation times]] and high [[wp:Rna_virus#Mutation_rates | mutation rates]]. 
Because viruses evolve very rapidly relative to rates of [[wp:Epidemic | epidemic]] dispersal, evolution of viruses is heavily influenced by patterns of transmission between hosts. 
Phylogenies of virus have been used to investigate many epidemiological processes, including the effects of selection by the [[wp:immune system | immune system]], growth rates in [[wp:Prevalence | epidemic prevalence]], the time that a virus originated in a new host population or species, and the rates that a virus is transmitted between different host populations. 

= Sources of phylodynamic variation =

Distinct epidemiological and immunological processes may be recognized by their influence on the [[wp:Phylogenetic tree | phylogeny]] of virus. 
Grenfell et al.{{Citation needed}} who coined the term ‘’phylodynamics’’ postulated that virus phylogenies “... are determined by a combination of immune selection, changes in viral population size, and spatial dynamics“. 
Grenfell et al. identified three qualitative phylogenetic patterns  which may serve as [[wp:Rule of thumb | rules of thumb]] for identifying important epidemiological and immunological processes influencing virus evolution. 
The precise mechanisms that generate phylogenetic patterns of viruses can be complex and are described below (See [[#Methods | Methods]]). 
* The strength of immune [[wp:Directional selection | selection]] may be reflected by how unbalanced and ladder-like{{Citation needed}} the tree is (see {{See Figure|1}}).
* How rapidly a population of virus expanded in the past may be reflected by how star-like{{Citation needed}} the tree is (see {{See Figure|2}}). In a star-like tree external branches are long relative to internal branches. 
* Host [[wp:population stratification | population structure]] may be reflected in how clustered the [[wp:taxa | taxa]] of the tree are{{Citation needed}} (see {{See Figure|3}}). If there is strong population structure, virus sampled from similar hosts will be more closely related than virus from different hosts. 

[[Image:Wm_selection_tree_bw.svg|thumb|{{Figure|1}} Idealized caricatures of virus phylogenies which shows the effects of immune selection. ]]

[[Image:Wm_population_size_bw.svg|thumb|{{Figure|2}} Idealized caricatures of virus phylogenies which shows the effects of population growth. ]]

[[Image:Wm_spatial_structure_bw_hs.svg|thumb|{{Figure|3}} Idealized caricatures of virus phylogenies which shows the effects of population growth. ]]

When a virus population passes through repeated [[wp:Selective sweep | selective sweeps]], genetic diversity is highly constrained, resulting in a phylogeny which is ladder-like; branches of the phylogeny rapidly merge with the trunk of the phylogeny. 
Repeated selective sweeps may result from [[wp:Herd immunity | herd immunity]] and a limited supply of susceptible hosts. 
The phylogeny of [[wp:influenza | influenza virus]] bears the hallmarks of strong immune selection (see {{See Figure|1}} and section [[#Phylodynamics of influenza | Phylodynamics of influenza]]).
Conversely, a more balanced phylogeny may occur when a virus is not subject to strong immune selection and repeated bottlenecks, which is reflected in phylogeny of [[wp:HIV | HIV]] (see {{See Figure|1}} and section [[#Phylodynamics of HIV | Phylodynamics of HIV]]). 

When a viral population grows very rapidly, the phylogeny of the virus will have external branches that appear very long relative to branches on the interior of the tree (see section [[#Phylodynamics of HIV | Phylodynamics of HIV ]]). 
Such a tree is said to be “star-like” {{Citation needed}}, and such trees arise because a common ancestor is much more likely to occur when the past population was small relative to the present population size. 
Conversely, when a population is not growing, external branches will be short relative to branches on the interior of the tree. 
The phylogeny of HIV provides a good example of a star-like tree, as the prevalence of HIV infection rose rapidly throughout the 1980s (see {{See Figure|2}} and section [[#Phylodynamics of HIV | Phylodynamics of HIV]]). 
The phylogeny of [[wp:hepatitus B virus | HBV]] (see {{See Figure|2}}) is illustrative of a viral population which has roughly constant size.

Population structure of the host population, especially spatial structure, may result in a highly differentiated virus population. 
In this case, viruses within similar hosts, such as hosts that reside in the same region or who have similar risk factors for infection, are more closely related genetically.
The phylogeny of [[wp:Measles | measles]] and [[wp:rabies virus | rabies virus]] (See {{See Figure|3}}) illustrates a virus with strong spatial structure, however this structure is not observed at all spatial scales. 
At small spatial scales, the population may appear [[wp:Panmixis | panmictic]]. 
While spatial structure is the most commonly observed population structure observed in phylodynamic analyses, viruses may also have non-random admixture by attributes such as the age, race, risk behavior, and stage of infection of the infected host {{Citation needed}}.

= Applications =

== Dating origins ==

Phylodynamic models may aid in dating epidemic and pandemic origins.  The rapid rate of evolution in viruses allows [[wp:Molecular clock | molecular clock models]] to be estimated from genetic sequences, thus providing a per-year rate of evolution of the virus.  With a rate of substitution measured in real units of time, it's possible to infer the time to the [[wp: most recent common ancestor | most recent common ancestor]] for a set of viral sequences.  The age of the most recent common ancestor of these isolates represents an upper-bound on the age of the common ancestor to the entire virus population.  In April 2009, the genetic analysis of 11 sequences of [[wp: 2009 flu pandemic | swine-origin H1N1 influenza]], suggested that the common ancestor existed at or before 12 January 2009.&lt;ref name=Fraser09&gt;{{cite pmid|19433588}}&lt;/ref&gt;  This finding aided in making an early estimate of the &lt;math&gt;R_0&lt;/math&gt; of the pandemic.  

== Epidemiological ==

An understanding of the transmission and spread of an infectious disease is important to public health interventions.  Phylodynamic models may provide insight into epidemiological parameters that are difficult to assess through traditional surveillance means.  For example, assessment of the [[wp: basic reproduction number | basic reproduction number ]] &lt;math&gt; R_0 &lt;/math&gt;, from surveillance data requires carefully controlling for factors such as the reporting rate and the intensity of surveillance.  Inferring the demographic history of the virus population from genetic data may help to avoid these difficulties and can provides a separate avenue for inference of &lt;math&gt; R_0 &lt;/math&gt;.  Additionally, differential transmission between groups, be they geographic, age or risk-related, is very difficult to assess from surveillance data alone.   [[#Phylogeographic models | Phylogeographic models]] have the possibility of more-directly revealing these otherwise hidden transmission patterns.

=Methods=
Phylodynamic analyses utilize many of the same methods from [[wp:Computational phylogenetics | computational phylogenetics]] and [[wp:Population genetics | population genetics]]. 
For example,
* the magnitude of immune selection can be measured from a [[wp: multiple sequence alignment | multiple sequence alignment]] by examination of the [[wp:DN/dS | ratio of nonsynonymous to synonymous substitution rates (dN/dS)]]; 
*  population structure of the host population may be examined by calculation of [[wp:F-statistics | F-statistics]]; 
* hypotheses concerning panmixis and selective neutrality of the virus may be tested with statistics such as [[wp:Tajima%27s_D | Tajima’s D]]. 

Most phylodynamic analyses begin with the estimation of a phylogenetic tree. 
Genetic sequences are often sampled at multiple time points, which allows the estimation of [[wp:mutation rate | substitution rates]] and the time of the [[wp:Mrca | most recent common ancestor]] using a [[wp:Molecular clock | molecular clock model]].{{Citation needed}}  
For viruses, [[wp:Bayesian inference in phylogeny | Bayesian phylogenetic]] methods are popular because of the ability to incorporate prior knowledge of demographic processes while fitting complex [[wp:Nucleotide substitution model | models of nucleotide substitution]].&lt;ref name=Drummond02&gt;{{cite pmid| PMC1462188}}&lt;/ref&gt;

Several analytical methods have been developed to deal specifically with problems related to the phylodynamics.
These methods are based on [[wp:Coalescent theory | coalescent theory]] and [[wp:simulation | simulation]]. 
Coalescent analyses usually assume selective neutrality and are most often utilized to model population dynamics such as the historical prevalence of infection. 
Simulation methods have been used to model immune selection and [[wp:Antigenic shift | antigenic shifts]] {{Citation needed}}. 

==Coalescent theory and phylodynamics==


The coalescent is a mathematical model which describes the ancestry of a sample of [[wp:Recombination_(biology) | non-recombining]] gene copies. 
In a selectively neutral population of constant size &lt;math&gt;N&lt;/math&gt; and non-overlapping generations (the [[wp:Fisher-Wright_population | Wright Fisher model]]), 
the time prior to sample collection that at least 2 out of a sample of &lt;math&gt;n&lt;/math&gt; gene copies have a [[wp:MRCA | most recent common ancestor]] is [[wp:Exponential_distribution | distributed exponentially]], with rate
: &lt;math&gt; \lambda_n =  {n \choose 2} \frac{1}{N} &lt;/math&gt;. 
At the time &lt;math&gt;T_n&lt;/math&gt; prior to when the sample was collected when 2 gene copies in the sample \emph{coalesce} (find a common ancestor) (See {{See Figure|4}}), there will be &lt;math&gt; n-1 &lt;/math&gt; extant lineages. 
The remaining lineages will coalesce at the rate &lt;math&gt;\lambda_{n-1}\cdots \lambda_2&lt;/math&gt; after intervals &lt;math&gt;T_{n-1}\cdots T_2 &lt;/math&gt;.
This process can be [[wp:Monte_carlo_simulation | simulated]] by drawing exponential [[wp:Random_variable | random variables]] with rates &lt;math&gt;\{\lambda_{n-i}\}_{i=0,\cdots,n-2}&lt;/math&gt; until there is only a single lineage remaining (the MRCA of the sample). 
In the absence of selection and population structure, the tree topology may be simulated by picking two lineages uniformly at random after each coalescent interval &lt;math&gt;T_i&lt;/math&gt;. 

[[Image:Tree_epochs.svg|thumb|{{Figure|4}} A gene genealogy illustrating internode intervals. ]]

The expected time until the most recent common ancestor of the sample is the sum of the expected values of the internode intervals {{Citation needed}}, 
: &lt;math&gt; \begin{align}
\mathrm{E}[\mathrm{TMRCA}] &amp; = \mathrm{E}[ T_n ] + \mathrm{E}[ T_{n-1} ] + \cdots + \mathrm{E}[ T_2 ] \\
&amp;= 1/\lambda_n + 1/\lambda_{n-1} + \cdots + 1/\lambda_2 \\
&amp;= 2N(1 - \frac{1}{n}).
\end{align}&lt;/math&gt;

Two corrolaries are :
* The TMRCA of a sample is not unbounded in the sample size. &lt;math&gt; \lim_{n \rightarrow \inf} \mathrm{E}[T_1]  = 2N .&lt;/math&gt; 
* Few samples are required for the expected TMRCA of the sample to be close to the theoretical upper bound, as the difference is &lt;math&gt; O(1/n) &lt;/math&gt;. 

Consequently, the TMRCA estimated from a relatively small sample of viral genetic sequences is an asymptotically unbiased estimate for the time that the viral population was founded in the host population. 

For example, Robbins et al. {{Citation needed}} estimated the TMRCA to be 1968 for 74 HIV-1 [[wp:HIV_subtype | subtype-B]] genetic sequences collected in the North America.
This is may be a reasonable estimate of the time HIV-1 began circulating in North America, because &lt;math&gt;1 - 1/74 = 99\% &lt;/math&gt;. 


If the population size &lt;math&gt;N(t)&lt;/math&gt; changes over time, the coalescent rate &lt;math&gt; \lambda_n(t) &lt;/math&gt; will also be a function of time. 
Donneley and Tavare {{Citation needed}} derived this rate for a time-varying population size under the assumption of constant birth rates:
: &lt;math&gt; \lambda_n(t) = {n \choose 2} \frac{1}{N(t)} &lt;/math&gt;. 
Because all topologies are equally likely under the neutral coalescent, this model will have the same properties as the constant-size coalescent under a rescaling of the time variable: &lt;math&gt; t \rightarrow \int_{\tau=0}^t \frac{ \mathrm{d} \tau }{N(\tau)} &lt;/math&gt;.

Very early in an epidemic, the population of virus may be growing [[wp:Exponential_growth | exponentially]] at rate &lt;math&gt; r &lt;/math&gt;, so that &lt;math&gt;t&lt;/math&gt; units of time in the past, the population will have size &lt;math&gt; N(t) = N_0 e^{-rt}&lt;/math&gt;. 
In this case, the rate of coalescence becomes
: &lt;math&gt; \lambda_n(t) {n \choose 2} \frac{1}{N_0 e^{-rt}}&lt;/math&gt;.
This rate is small close to when the sample was collected (&lt;math&gt; t=0&lt;/math&gt;), so that external branches (those without descendants) of a gene genealogy will tend to be long relative to those close to the root of the tree. 
This is why rapidly growing populations yeild trees as depicted in {{See Figure|2}}. 

If the rate of exponential growth is estimated from a gene genealogy, it may be combined with knowledge of the duration of infection or the [[wp:Serial_interval | serial interval]] &lt;math&gt;D&lt;/math&gt; for a particular pathogen to estimate the [[wp:Basic_reproduction_number | reproduction number]], &lt;math&gt; R_0 &lt;/math&gt;. 
The two maybe linked by the following equation {{Citation needed}}:
: &lt;math&gt; r = \frac{R_0 - 1}{D} &lt;/math&gt;. 
For example, Fraser et al. {{Citation needed}} generated one of the first estimates of &lt;math&gt;R_0&lt;/math&gt; for pandemic H1N1 influenza in 2009 by using a coalescent-based analysis of 11 [[wp:Influenza_hemagglutinin | hemagglutinin ]] sequences in combination with prior data about the infectious period for influenza.

== Phylogeography ==

At the most basic level, the presence of geographic population structure can be revealed by comparing genetic relatedness of viral isolates to geographic relatedness.  A basic question is whether the geographic character labels are more clustered on a phylogeny than expected under a simple non-structured model (see {{See Figure|3}}).  This question can be answered by counting the number of geographic transitions on the phylogeny via [[wp: maximum parsimony (phylogenetics) | parsimony]], [[wp: maximum likelihood | maximum likelihood]] or through [[wp: Bayesian inference in phylogeny | Bayesian inference]].  If population structure exists then there will be fewer geographic transitions on the phylogeny than expected in a panmictic model.  This hypothesis can be tested by randomly scrambling the character labels on the tips of the phylogeny and counting the number of geographic transition present in the scrambled data.  By repeatedly scrambling the data and calculating transition counts, a [[wp:null distribution | null distribution]] can be constructed and a [[wp:p-value | p-value]] found by comparing the observed transition counts to this null distribution.&lt;ref name=Chen09&gt;{{cite pmid|PMC2633721}}&lt;/ref&gt; 

Beyond the presence or absence of population structure, phylodynamic methods can be used to infer the rates of movement of viral lineages between geographic locations and reconstruct the ancestral geographic locations of particular lineages.  Here, geographic location is treated as a phylogenetic character state, similar in spirit to 'A', 'T', 'G', 'C', so that geographic location is encoded as a [[wp:substitution model | substitution model]].  The same phylogenetic machinery that is used to infer [[wp: DNA substitution matrices | models of DNA evolution]] can thus be used to infer geographic transition matrices.  The end result is a rate, measured in terms of years or in terms of nucleotide substitutions per site, that a lineage in one region moves to another region over the course of the phylogenetic tree.  In a geographic transmission network, some regions may mix more readily and other regions may be more isolated.  Additionally, some transmission connections may be asymmetric, so that the rate at which lineages in region 'A' move to region 'B' may differ from the rate at which lineages in 'B' move to 'A'.  With geographic location thus encoded, ancestral state reconstruction can be used to infer ancestral geographic locations of particular nodes in the phylogeny.

== Simulation ==

Using coalescent and phylogenetic models, it is possible to answer questions about historic viral prevalence and patterns of geographic spread, but a full model of the interaction between the evolution of the virus and the development of host immunity is not amenable to straight-forward phylogenetic or coalescent analysis.  Here, it is common to instead use a forward simulation-based approach.  Simulation-based models may be [[wp: compartmental models in epidemiology | compartmental]], tracking the numbers of hosts infecteds and recovered to different viral strains, or may be [[wp: agent-based model | individual-based]], tracking the infection state and viral strain of every host in the population.  Generally, compartmental models offer significant advantages in terms of speed and memory-usage, but may be difficult to implement for complex evolutionary or epidemiological scenarios.

Here, it is necessary to specify a transmission model for the process by which infection spreads between infected and susceptible hosts.  For [[wp: antigenic variation | antigenically variable]], viruses, it becomes crucial to model the risk of transmission from an individual infected with virus strain 'A' to an individual who has previously been infected with virus strains 'B', 'C', etc...  The level of protection against one strain of virus by a second strain is known as [[wp: cross-reactivity | cross-immunity]].  In addition to risk of infection, cross-immunity may modulate the probability that a host becomes infectious and the duration that a host remains infectious.  In addition to cross-immunity between virus strains, a forward simulation model may account for geographic population structure or age structure by modulating contact rates between host individuals of different geographic or age classes.

Commonly, a viral strain is denoted by a nucleotide or amino acid sequence.  Here, in addition to transmission and recovery events, mutations may occur, converting a virus from one strain to another.  Often, the degree of cross-immunity between virus strains is assumed to be related to their [[wp: hamming distance | sequence distance]].  Over the course of the simulation, viruses mutate and sequences are produced, from which phylogenies may be constructed and analyzed.

=Examples=

==Phylodynamics of Influenza==

==Phylodynamics of HIV==

== References ==
 &lt;references/&gt;</text>
    </revision>
    <revision>
      <id>457</id>
      <timestamp>2012-03-29T12:10:28Z</timestamp>
      <contributor>
        <username>Tbedford</username>
        <id>7</id>
      </contributor>
      <minor/>
      <comment>/* Phylogeography */ References</comment>
      <text xml:space="preserve" bytes="19281">Viral phylodynamics is the study of how [[wp:genetic variation | genetic variation]] and [[wp:phylogeny | phylogenies]] of viruses are influenced by host and [[wp:pathogen | pathogen]] [[wp:population dynamics | population dynamics]].

Many viruses, especially [[wp:RNA virus | RNA viruses]], rapidly accumulate genetic variation in hosts because of short intracellular [[wp:generation time | generation times]] and high [[wp:Rna_virus#Mutation_rates | mutation rates]]. 
Because viruses evolve very rapidly relative to rates of [[wp:Epidemic | epidemic]] dispersal, evolution of viruses is heavily influenced by patterns of transmission between hosts. 
Phylogenies of virus have been used to investigate many epidemiological processes, including the effects of selection by the [[wp:immune system | immune system]], growth rates in [[wp:Prevalence | epidemic prevalence]], the time that a virus originated in a new host population or species, and the rates that a virus is transmitted between different host populations. 

= Sources of phylodynamic variation =

Distinct epidemiological and immunological processes may be recognized by their influence on the [[wp:Phylogenetic tree | phylogeny]] of virus. 
Grenfell et al.{{Citation needed}} who coined the term ‘’phylodynamics’’ postulated that virus phylogenies “... are determined by a combination of immune selection, changes in viral population size, and spatial dynamics“. 
Grenfell et al. identified three qualitative phylogenetic patterns  which may serve as [[wp:Rule of thumb | rules of thumb]] for identifying important epidemiological and immunological processes influencing virus evolution. 
The precise mechanisms that generate phylogenetic patterns of viruses can be complex and are described below (See [[#Methods | Methods]]). 
* The strength of immune [[wp:Directional selection | selection]] may be reflected by how unbalanced and ladder-like{{Citation needed}} the tree is (see {{See Figure|1}}).
* How rapidly a population of virus expanded in the past may be reflected by how star-like{{Citation needed}} the tree is (see {{See Figure|2}}). In a star-like tree external branches are long relative to internal branches. 
* Host [[wp:population stratification | population structure]] may be reflected in how clustered the [[wp:taxa | taxa]] of the tree are{{Citation needed}} (see {{See Figure|3}}). If there is strong population structure, virus sampled from similar hosts will be more closely related than virus from different hosts. 

[[Image:Wm_selection_tree_bw.svg|thumb|{{Figure|1}} Idealized caricatures of virus phylogenies which shows the effects of immune selection. ]]

[[Image:Wm_population_size_bw.svg|thumb|{{Figure|2}} Idealized caricatures of virus phylogenies which shows the effects of population growth. ]]

[[Image:Wm_spatial_structure_bw_hs.svg|thumb|{{Figure|3}} Idealized caricatures of virus phylogenies which shows the effects of population growth. ]]

When a virus population passes through repeated [[wp:Selective sweep | selective sweeps]], genetic diversity is highly constrained, resulting in a phylogeny which is ladder-like; branches of the phylogeny rapidly merge with the trunk of the phylogeny. 
Repeated selective sweeps may result from [[wp:Herd immunity | herd immunity]] and a limited supply of susceptible hosts. 
The phylogeny of [[wp:influenza | influenza virus]] bears the hallmarks of strong immune selection (see {{See Figure|1}} and section [[#Phylodynamics of influenza | Phylodynamics of influenza]]).
Conversely, a more balanced phylogeny may occur when a virus is not subject to strong immune selection and repeated bottlenecks, which is reflected in phylogeny of [[wp:HIV | HIV]] (see {{See Figure|1}} and section [[#Phylodynamics of HIV | Phylodynamics of HIV]]). 

When a viral population grows very rapidly, the phylogeny of the virus will have external branches that appear very long relative to branches on the interior of the tree (see section [[#Phylodynamics of HIV | Phylodynamics of HIV ]]). 
Such a tree is said to be “star-like” {{Citation needed}}, and such trees arise because a common ancestor is much more likely to occur when the past population was small relative to the present population size. 
Conversely, when a population is not growing, external branches will be short relative to branches on the interior of the tree. 
The phylogeny of HIV provides a good example of a star-like tree, as the prevalence of HIV infection rose rapidly throughout the 1980s (see {{See Figure|2}} and section [[#Phylodynamics of HIV | Phylodynamics of HIV]]). 
The phylogeny of [[wp:hepatitus B virus | HBV]] (see {{See Figure|2}}) is illustrative of a viral population which has roughly constant size.

Population structure of the host population, especially spatial structure, may result in a highly differentiated virus population. 
In this case, viruses within similar hosts, such as hosts that reside in the same region or who have similar risk factors for infection, are more closely related genetically.
The phylogeny of [[wp:Measles | measles]] and [[wp:rabies virus | rabies virus]] (See {{See Figure|3}}) illustrates a virus with strong spatial structure, however this structure is not observed at all spatial scales. 
At small spatial scales, the population may appear [[wp:Panmixis | panmictic]]. 
While spatial structure is the most commonly observed population structure observed in phylodynamic analyses, viruses may also have non-random admixture by attributes such as the age, race, risk behavior, and stage of infection of the infected host {{Citation needed}}.

= Applications =

== Dating origins ==

Phylodynamic models may aid in dating epidemic and pandemic origins.  The rapid rate of evolution in viruses allows [[wp:Molecular clock | molecular clock models]] to be estimated from genetic sequences, thus providing a per-year rate of evolution of the virus.  With a rate of substitution measured in real units of time, it's possible to infer the time to the [[wp: most recent common ancestor | most recent common ancestor]] for a set of viral sequences.  The age of the most recent common ancestor of these isolates represents an upper-bound on the age of the common ancestor to the entire virus population.  In April 2009, the genetic analysis of 11 sequences of [[wp: 2009 flu pandemic | swine-origin H1N1 influenza]], suggested that the common ancestor existed at or before 12 January 2009.&lt;ref name=Fraser09&gt;{{cite pmid|19433588}}&lt;/ref&gt;  This finding aided in making an early estimate of the &lt;math&gt;R_0&lt;/math&gt; of the pandemic.  

== Epidemiological ==

An understanding of the transmission and spread of an infectious disease is important to public health interventions.  Phylodynamic models may provide insight into epidemiological parameters that are difficult to assess through traditional surveillance means.  For example, assessment of the [[wp: basic reproduction number | basic reproduction number ]] &lt;math&gt; R_0 &lt;/math&gt;, from surveillance data requires carefully controlling for factors such as the reporting rate and the intensity of surveillance.  Inferring the demographic history of the virus population from genetic data may help to avoid these difficulties and can provides a separate avenue for inference of &lt;math&gt; R_0 &lt;/math&gt;.  Additionally, differential transmission between groups, be they geographic, age or risk-related, is very difficult to assess from surveillance data alone.   [[#Phylogeographic models | Phylogeographic models]] have the possibility of more-directly revealing these otherwise hidden transmission patterns.

=Methods=
Phylodynamic analyses utilize many of the same methods from [[wp:Computational phylogenetics | computational phylogenetics]] and [[wp:Population genetics | population genetics]]. 
For example,
* the magnitude of immune selection can be measured from a [[wp: multiple sequence alignment | multiple sequence alignment]] by examination of the [[wp:DN/dS | ratio of nonsynonymous to synonymous substitution rates (dN/dS)]]; 
*  population structure of the host population may be examined by calculation of [[wp:F-statistics | F-statistics]]; 
* hypotheses concerning panmixis and selective neutrality of the virus may be tested with statistics such as [[wp:Tajima%27s_D | Tajima’s D]]. 

Most phylodynamic analyses begin with the estimation of a phylogenetic tree. 
Genetic sequences are often sampled at multiple time points, which allows the estimation of [[wp:mutation rate | substitution rates]] and the time of the [[wp:Mrca | most recent common ancestor]] using a [[wp:Molecular clock | molecular clock model]].{{Citation needed}}  
For viruses, [[wp:Bayesian inference in phylogeny | Bayesian phylogenetic]] methods are popular because of the ability to incorporate prior knowledge of demographic processes while fitting complex [[wp:Nucleotide substitution model | models of nucleotide substitution]].&lt;ref name=Drummond02&gt;{{cite pmid| PMC1462188}}&lt;/ref&gt;

Several analytical methods have been developed to deal specifically with problems related to the phylodynamics.
These methods are based on [[wp:Coalescent theory | coalescent theory]] and [[wp:simulation | simulation]]. 
Coalescent analyses usually assume selective neutrality and are most often utilized to model population dynamics such as the historical prevalence of infection. 
Simulation methods have been used to model immune selection and [[wp:Antigenic shift | antigenic shifts]] {{Citation needed}}. 

==Coalescent theory and phylodynamics==


The coalescent is a mathematical model which describes the ancestry of a sample of [[wp:Recombination_(biology) | non-recombining]] gene copies. 
In a selectively neutral population of constant size &lt;math&gt;N&lt;/math&gt; and non-overlapping generations (the [[wp:Fisher-Wright_population | Wright Fisher model]]), 
the time prior to sample collection that at least 2 out of a sample of &lt;math&gt;n&lt;/math&gt; gene copies have a [[wp:MRCA | most recent common ancestor]] is [[wp:Exponential_distribution | distributed exponentially]], with rate
: &lt;math&gt; \lambda_n =  {n \choose 2} \frac{1}{N} &lt;/math&gt;. 
At the time &lt;math&gt;T_n&lt;/math&gt; prior to when the sample was collected when 2 gene copies in the sample \emph{coalesce} (find a common ancestor) (See {{See Figure|4}}), there will be &lt;math&gt; n-1 &lt;/math&gt; extant lineages. 
The remaining lineages will coalesce at the rate &lt;math&gt;\lambda_{n-1}\cdots \lambda_2&lt;/math&gt; after intervals &lt;math&gt;T_{n-1}\cdots T_2 &lt;/math&gt;.
This process can be [[wp:Monte_carlo_simulation | simulated]] by drawing exponential [[wp:Random_variable | random variables]] with rates &lt;math&gt;\{\lambda_{n-i}\}_{i=0,\cdots,n-2}&lt;/math&gt; until there is only a single lineage remaining (the MRCA of the sample). 
In the absence of selection and population structure, the tree topology may be simulated by picking two lineages uniformly at random after each coalescent interval &lt;math&gt;T_i&lt;/math&gt;. 

[[Image:Tree_epochs.svg|thumb|{{Figure|4}} A gene genealogy illustrating internode intervals. ]]

The expected time until the most recent common ancestor of the sample is the sum of the expected values of the internode intervals {{Citation needed}}, 
: &lt;math&gt; \begin{align}
\mathrm{E}[\mathrm{TMRCA}] &amp; = \mathrm{E}[ T_n ] + \mathrm{E}[ T_{n-1} ] + \cdots + \mathrm{E}[ T_2 ] \\
&amp;= 1/\lambda_n + 1/\lambda_{n-1} + \cdots + 1/\lambda_2 \\
&amp;= 2N(1 - \frac{1}{n}).
\end{align}&lt;/math&gt;

Two corrolaries are :
* The TMRCA of a sample is not unbounded in the sample size. &lt;math&gt; \lim_{n \rightarrow \inf} \mathrm{E}[T_1]  = 2N .&lt;/math&gt; 
* Few samples are required for the expected TMRCA of the sample to be close to the theoretical upper bound, as the difference is &lt;math&gt; O(1/n) &lt;/math&gt;. 

Consequently, the TMRCA estimated from a relatively small sample of viral genetic sequences is an asymptotically unbiased estimate for the time that the viral population was founded in the host population. 

For example, Robbins et al. {{Citation needed}} estimated the TMRCA to be 1968 for 74 HIV-1 [[wp:HIV_subtype | subtype-B]] genetic sequences collected in the North America.
This is may be a reasonable estimate of the time HIV-1 began circulating in North America, because &lt;math&gt;1 - 1/74 = 99\% &lt;/math&gt;. 


If the population size &lt;math&gt;N(t)&lt;/math&gt; changes over time, the coalescent rate &lt;math&gt; \lambda_n(t) &lt;/math&gt; will also be a function of time. 
Donneley and Tavare {{Citation needed}} derived this rate for a time-varying population size under the assumption of constant birth rates:
: &lt;math&gt; \lambda_n(t) = {n \choose 2} \frac{1}{N(t)} &lt;/math&gt;. 
Because all topologies are equally likely under the neutral coalescent, this model will have the same properties as the constant-size coalescent under a rescaling of the time variable: &lt;math&gt; t \rightarrow \int_{\tau=0}^t \frac{ \mathrm{d} \tau }{N(\tau)} &lt;/math&gt;.

Very early in an epidemic, the population of virus may be growing [[wp:Exponential_growth | exponentially]] at rate &lt;math&gt; r &lt;/math&gt;, so that &lt;math&gt;t&lt;/math&gt; units of time in the past, the population will have size &lt;math&gt; N(t) = N_0 e^{-rt}&lt;/math&gt;. 
In this case, the rate of coalescence becomes
: &lt;math&gt; \lambda_n(t) {n \choose 2} \frac{1}{N_0 e^{-rt}}&lt;/math&gt;.
This rate is small close to when the sample was collected (&lt;math&gt; t=0&lt;/math&gt;), so that external branches (those without descendants) of a gene genealogy will tend to be long relative to those close to the root of the tree. 
This is why rapidly growing populations yeild trees as depicted in {{See Figure|2}}. 

If the rate of exponential growth is estimated from a gene genealogy, it may be combined with knowledge of the duration of infection or the [[wp:Serial_interval | serial interval]] &lt;math&gt;D&lt;/math&gt; for a particular pathogen to estimate the [[wp:Basic_reproduction_number | reproduction number]], &lt;math&gt; R_0 &lt;/math&gt;. 
The two maybe linked by the following equation {{Citation needed}}:
: &lt;math&gt; r = \frac{R_0 - 1}{D} &lt;/math&gt;. 
For example, Fraser et al. {{Citation needed}} generated one of the first estimates of &lt;math&gt;R_0&lt;/math&gt; for pandemic H1N1 influenza in 2009 by using a coalescent-based analysis of 11 [[wp:Influenza_hemagglutinin | hemagglutinin ]] sequences in combination with prior data about the infectious period for influenza.

== Phylogeography ==

At the most basic level, the presence of geographic population structure can be revealed by comparing genetic relatedness of viral isolates to geographic relatedness.  A basic question is whether the geographic character labels are more clustered on a phylogeny than expected under a simple non-structured model (see {{See Figure|3}}).  This question can be answered by counting the number of geographic transitions on the phylogeny via [[wp: maximum parsimony (phylogenetics) | parsimony]], [[wp: maximum likelihood | maximum likelihood]] or through [[wp: Bayesian inference in phylogeny | Bayesian inference]].  If population structure exists then there will be fewer geographic transitions on the phylogeny than expected in a panmictic model.&lt;ref name=Chen09&gt;{{cite pmid|PMC2633721}}&lt;/ref&gt;  This hypothesis can be tested by randomly scrambling the character labels on the tips of the phylogeny and counting the number of geographic transition present in the scrambled data.  By repeatedly scrambling the data and calculating transition counts, a [[wp:null distribution | null distribution]] can be constructed and a [[wp:p-value | p-value]] found by comparing the observed transition counts to this null distribution.&lt;ref name=Chen09/&gt;

Beyond the presence or absence of population structure, phylodynamic methods can be used to infer the rates of movement of viral lineages between geographic locations and reconstruct the ancestral geographic locations of particular lineages.  Here, geographic location is treated as a phylogenetic character state, similar in spirit to 'A', 'T', 'G', 'C', so that geographic location is encoded as a [[wp:substitution model | substitution model]].  The same phylogenetic machinery that is used to infer [[wp: DNA substitution matrices | models of DNA evolution]] can thus be used to infer geographic transition matrices.&lt;ref name=Lemey09&gt;{{cite pmid|19779555}}&lt;/ref&gt;  The end result is a rate, measured in terms of years or in terms of nucleotide substitutions per site, that a lineage in one region moves to another region over the course of the phylogenetic tree.  In a geographic transmission network, some regions may mix more readily and other regions may be more isolated.  Additionally, some transmission connections may be asymmetric, so that the rate at which lineages in region 'A' move to region 'B' may differ from the rate at which lineages in 'B' move to 'A'.  With geographic location thus encoded, ancestral state reconstruction can be used to infer ancestral geographic locations of particular nodes in the phylogeny.&lt;ref name=Lemey09/&gt;

== Simulation ==

Using coalescent and phylogenetic models, it is possible to answer questions about historic viral prevalence and patterns of geographic spread, but a full model of the interaction between the evolution of the virus and the development of host immunity is not amenable to straight-forward phylogenetic or coalescent analysis.  Here, it is common to instead use a forward simulation-based approach.  Simulation-based models may be [[wp: compartmental models in epidemiology | compartmental]], tracking the numbers of hosts infecteds and recovered to different viral strains, or may be [[wp: agent-based model | individual-based]], tracking the infection state and viral strain of every host in the population.  Generally, compartmental models offer significant advantages in terms of speed and memory-usage, but may be difficult to implement for complex evolutionary or epidemiological scenarios.

Here, it is necessary to specify a transmission model for the process by which infection spreads between infected and susceptible hosts.  For [[wp: antigenic variation | antigenically variable]], viruses, it becomes crucial to model the risk of transmission from an individual infected with virus strain 'A' to an individual who has previously been infected with virus strains 'B', 'C', etc...  The level of protection against one strain of virus by a second strain is known as [[wp: cross-reactivity | cross-immunity]].  In addition to risk of infection, cross-immunity may modulate the probability that a host becomes infectious and the duration that a host remains infectious.  In addition to cross-immunity between virus strains, a forward simulation model may account for geographic population structure or age structure by modulating contact rates between host individuals of different geographic or age classes.

Commonly, a viral strain is denoted by a nucleotide or amino acid sequence.  Here, in addition to transmission and recovery events, mutations may occur, converting a virus from one strain to another.  Often, the degree of cross-immunity between virus strains is assumed to be related to their [[wp: hamming distance | sequence distance]].  Over the course of the simulation, viruses mutate and sequences are produced, from which phylogenies may be constructed and analyzed.

=Examples=

==Phylodynamics of Influenza==

==Phylodynamics of HIV==

== References ==
 &lt;references/&gt;</text>
    </revision>
    <revision>
      <id>458</id>
      <timestamp>2012-03-29T12:16:05Z</timestamp>
      <contributor>
        <username>Tbedford</username>
        <id>7</id>
      </contributor>
      <minor/>
      <comment>/* Simulation */ References</comment>
      <text xml:space="preserve" bytes="19422">Viral phylodynamics is the study of how [[wp:genetic variation | genetic variation]] and [[wp:phylogeny | phylogenies]] of viruses are influenced by host and [[wp:pathogen | pathogen]] [[wp:population dynamics | population dynamics]].

Many viruses, especially [[wp:RNA virus | RNA viruses]], rapidly accumulate genetic variation in hosts because of short intracellular [[wp:generation time | generation times]] and high [[wp:Rna_virus#Mutation_rates | mutation rates]]. 
Because viruses evolve very rapidly relative to rates of [[wp:Epidemic | epidemic]] dispersal, evolution of viruses is heavily influenced by patterns of transmission between hosts. 
Phylogenies of virus have been used to investigate many epidemiological processes, including the effects of selection by the [[wp:immune system | immune system]], growth rates in [[wp:Prevalence | epidemic prevalence]], the time that a virus originated in a new host population or species, and the rates that a virus is transmitted between different host populations. 

= Sources of phylodynamic variation =

Distinct epidemiological and immunological processes may be recognized by their influence on the [[wp:Phylogenetic tree | phylogeny]] of virus. 
Grenfell et al.{{Citation needed}} who coined the term ‘’phylodynamics’’ postulated that virus phylogenies “... are determined by a combination of immune selection, changes in viral population size, and spatial dynamics“. 
Grenfell et al. identified three qualitative phylogenetic patterns  which may serve as [[wp:Rule of thumb | rules of thumb]] for identifying important epidemiological and immunological processes influencing virus evolution. 
The precise mechanisms that generate phylogenetic patterns of viruses can be complex and are described below (See [[#Methods | Methods]]). 
* The strength of immune [[wp:Directional selection | selection]] may be reflected by how unbalanced and ladder-like{{Citation needed}} the tree is (see {{See Figure|1}}).
* How rapidly a population of virus expanded in the past may be reflected by how star-like{{Citation needed}} the tree is (see {{See Figure|2}}). In a star-like tree external branches are long relative to internal branches. 
* Host [[wp:population stratification | population structure]] may be reflected in how clustered the [[wp:taxa | taxa]] of the tree are{{Citation needed}} (see {{See Figure|3}}). If there is strong population structure, virus sampled from similar hosts will be more closely related than virus from different hosts. 

[[Image:Wm_selection_tree_bw.svg|thumb|{{Figure|1}} Idealized caricatures of virus phylogenies which shows the effects of immune selection. ]]

[[Image:Wm_population_size_bw.svg|thumb|{{Figure|2}} Idealized caricatures of virus phylogenies which shows the effects of population growth. ]]

[[Image:Wm_spatial_structure_bw_hs.svg|thumb|{{Figure|3}} Idealized caricatures of virus phylogenies which shows the effects of population growth. ]]

When a virus population passes through repeated [[wp:Selective sweep | selective sweeps]], genetic diversity is highly constrained, resulting in a phylogeny which is ladder-like; branches of the phylogeny rapidly merge with the trunk of the phylogeny. 
Repeated selective sweeps may result from [[wp:Herd immunity | herd immunity]] and a limited supply of susceptible hosts. 
The phylogeny of [[wp:influenza | influenza virus]] bears the hallmarks of strong immune selection (see {{See Figure|1}} and section [[#Phylodynamics of influenza | Phylodynamics of influenza]]).
Conversely, a more balanced phylogeny may occur when a virus is not subject to strong immune selection and repeated bottlenecks, which is reflected in phylogeny of [[wp:HIV | HIV]] (see {{See Figure|1}} and section [[#Phylodynamics of HIV | Phylodynamics of HIV]]). 

When a viral population grows very rapidly, the phylogeny of the virus will have external branches that appear very long relative to branches on the interior of the tree (see section [[#Phylodynamics of HIV | Phylodynamics of HIV ]]). 
Such a tree is said to be “star-like” {{Citation needed}}, and such trees arise because a common ancestor is much more likely to occur when the past population was small relative to the present population size. 
Conversely, when a population is not growing, external branches will be short relative to branches on the interior of the tree. 
The phylogeny of HIV provides a good example of a star-like tree, as the prevalence of HIV infection rose rapidly throughout the 1980s (see {{See Figure|2}} and section [[#Phylodynamics of HIV | Phylodynamics of HIV]]). 
The phylogeny of [[wp:hepatitus B virus | HBV]] (see {{See Figure|2}}) is illustrative of a viral population which has roughly constant size.

Population structure of the host population, especially spatial structure, may result in a highly differentiated virus population. 
In this case, viruses within similar hosts, such as hosts that reside in the same region or who have similar risk factors for infection, are more closely related genetically.
The phylogeny of [[wp:Measles | measles]] and [[wp:rabies virus | rabies virus]] (See {{See Figure|3}}) illustrates a virus with strong spatial structure, however this structure is not observed at all spatial scales. 
At small spatial scales, the population may appear [[wp:Panmixis | panmictic]]. 
While spatial structure is the most commonly observed population structure observed in phylodynamic analyses, viruses may also have non-random admixture by attributes such as the age, race, risk behavior, and stage of infection of the infected host {{Citation needed}}.

= Applications =

== Dating origins ==

Phylodynamic models may aid in dating epidemic and pandemic origins.  The rapid rate of evolution in viruses allows [[wp:Molecular clock | molecular clock models]] to be estimated from genetic sequences, thus providing a per-year rate of evolution of the virus.  With a rate of substitution measured in real units of time, it's possible to infer the time to the [[wp: most recent common ancestor | most recent common ancestor]] for a set of viral sequences.  The age of the most recent common ancestor of these isolates represents an upper-bound on the age of the common ancestor to the entire virus population.  In April 2009, the genetic analysis of 11 sequences of [[wp: 2009 flu pandemic | swine-origin H1N1 influenza]], suggested that the common ancestor existed at or before 12 January 2009.&lt;ref name=Fraser09&gt;{{cite pmid|19433588}}&lt;/ref&gt;  This finding aided in making an early estimate of the &lt;math&gt;R_0&lt;/math&gt; of the pandemic.  

== Epidemiological ==

An understanding of the transmission and spread of an infectious disease is important to public health interventions.  Phylodynamic models may provide insight into epidemiological parameters that are difficult to assess through traditional surveillance means.  For example, assessment of the [[wp: basic reproduction number | basic reproduction number ]] &lt;math&gt; R_0 &lt;/math&gt;, from surveillance data requires carefully controlling for factors such as the reporting rate and the intensity of surveillance.  Inferring the demographic history of the virus population from genetic data may help to avoid these difficulties and can provides a separate avenue for inference of &lt;math&gt; R_0 &lt;/math&gt;.  Additionally, differential transmission between groups, be they geographic, age or risk-related, is very difficult to assess from surveillance data alone.   [[#Phylogeographic models | Phylogeographic models]] have the possibility of more-directly revealing these otherwise hidden transmission patterns.

=Methods=
Phylodynamic analyses utilize many of the same methods from [[wp:Computational phylogenetics | computational phylogenetics]] and [[wp:Population genetics | population genetics]]. 
For example,
* the magnitude of immune selection can be measured from a [[wp: multiple sequence alignment | multiple sequence alignment]] by examination of the [[wp:DN/dS | ratio of nonsynonymous to synonymous substitution rates (dN/dS)]]; 
*  population structure of the host population may be examined by calculation of [[wp:F-statistics | F-statistics]]; 
* hypotheses concerning panmixis and selective neutrality of the virus may be tested with statistics such as [[wp:Tajima%27s_D | Tajima’s D]]. 

Most phylodynamic analyses begin with the estimation of a phylogenetic tree. 
Genetic sequences are often sampled at multiple time points, which allows the estimation of [[wp:mutation rate | substitution rates]] and the time of the [[wp:Mrca | most recent common ancestor]] using a [[wp:Molecular clock | molecular clock model]].{{Citation needed}}  
For viruses, [[wp:Bayesian inference in phylogeny | Bayesian phylogenetic]] methods are popular because of the ability to incorporate prior knowledge of demographic processes while fitting complex [[wp:Nucleotide substitution model | models of nucleotide substitution]].&lt;ref name=Drummond02&gt;{{cite pmid| PMC1462188}}&lt;/ref&gt;

Several analytical methods have been developed to deal specifically with problems related to the phylodynamics.
These methods are based on [[wp:Coalescent theory | coalescent theory]] and [[wp:simulation | simulation]]. 
Coalescent analyses usually assume selective neutrality and are most often utilized to model population dynamics such as the historical prevalence of infection. 
Simulation methods have been used to model immune selection and [[wp:Antigenic shift | antigenic shifts]] {{Citation needed}}. 

==Coalescent theory and phylodynamics==


The coalescent is a mathematical model which describes the ancestry of a sample of [[wp:Recombination_(biology) | non-recombining]] gene copies. 
In a selectively neutral population of constant size &lt;math&gt;N&lt;/math&gt; and non-overlapping generations (the [[wp:Fisher-Wright_population | Wright Fisher model]]), 
the time prior to sample collection that at least 2 out of a sample of &lt;math&gt;n&lt;/math&gt; gene copies have a [[wp:MRCA | most recent common ancestor]] is [[wp:Exponential_distribution | distributed exponentially]], with rate
: &lt;math&gt; \lambda_n =  {n \choose 2} \frac{1}{N} &lt;/math&gt;. 
At the time &lt;math&gt;T_n&lt;/math&gt; prior to when the sample was collected when 2 gene copies in the sample \emph{coalesce} (find a common ancestor) (See {{See Figure|4}}), there will be &lt;math&gt; n-1 &lt;/math&gt; extant lineages. 
The remaining lineages will coalesce at the rate &lt;math&gt;\lambda_{n-1}\cdots \lambda_2&lt;/math&gt; after intervals &lt;math&gt;T_{n-1}\cdots T_2 &lt;/math&gt;.
This process can be [[wp:Monte_carlo_simulation | simulated]] by drawing exponential [[wp:Random_variable | random variables]] with rates &lt;math&gt;\{\lambda_{n-i}\}_{i=0,\cdots,n-2}&lt;/math&gt; until there is only a single lineage remaining (the MRCA of the sample). 
In the absence of selection and population structure, the tree topology may be simulated by picking two lineages uniformly at random after each coalescent interval &lt;math&gt;T_i&lt;/math&gt;. 

[[Image:Tree_epochs.svg|thumb|{{Figure|4}} A gene genealogy illustrating internode intervals. ]]

The expected time until the most recent common ancestor of the sample is the sum of the expected values of the internode intervals {{Citation needed}}, 
: &lt;math&gt; \begin{align}
\mathrm{E}[\mathrm{TMRCA}] &amp; = \mathrm{E}[ T_n ] + \mathrm{E}[ T_{n-1} ] + \cdots + \mathrm{E}[ T_2 ] \\
&amp;= 1/\lambda_n + 1/\lambda_{n-1} + \cdots + 1/\lambda_2 \\
&amp;= 2N(1 - \frac{1}{n}).
\end{align}&lt;/math&gt;

Two corrolaries are :
* The TMRCA of a sample is not unbounded in the sample size. &lt;math&gt; \lim_{n \rightarrow \inf} \mathrm{E}[T_1]  = 2N .&lt;/math&gt; 
* Few samples are required for the expected TMRCA of the sample to be close to the theoretical upper bound, as the difference is &lt;math&gt; O(1/n) &lt;/math&gt;. 

Consequently, the TMRCA estimated from a relatively small sample of viral genetic sequences is an asymptotically unbiased estimate for the time that the viral population was founded in the host population. 

For example, Robbins et al. {{Citation needed}} estimated the TMRCA to be 1968 for 74 HIV-1 [[wp:HIV_subtype | subtype-B]] genetic sequences collected in the North America.
This is may be a reasonable estimate of the time HIV-1 began circulating in North America, because &lt;math&gt;1 - 1/74 = 99\% &lt;/math&gt;. 


If the population size &lt;math&gt;N(t)&lt;/math&gt; changes over time, the coalescent rate &lt;math&gt; \lambda_n(t) &lt;/math&gt; will also be a function of time. 
Donneley and Tavare {{Citation needed}} derived this rate for a time-varying population size under the assumption of constant birth rates:
: &lt;math&gt; \lambda_n(t) = {n \choose 2} \frac{1}{N(t)} &lt;/math&gt;. 
Because all topologies are equally likely under the neutral coalescent, this model will have the same properties as the constant-size coalescent under a rescaling of the time variable: &lt;math&gt; t \rightarrow \int_{\tau=0}^t \frac{ \mathrm{d} \tau }{N(\tau)} &lt;/math&gt;.

Very early in an epidemic, the population of virus may be growing [[wp:Exponential_growth | exponentially]] at rate &lt;math&gt; r &lt;/math&gt;, so that &lt;math&gt;t&lt;/math&gt; units of time in the past, the population will have size &lt;math&gt; N(t) = N_0 e^{-rt}&lt;/math&gt;. 
In this case, the rate of coalescence becomes
: &lt;math&gt; \lambda_n(t) {n \choose 2} \frac{1}{N_0 e^{-rt}}&lt;/math&gt;.
This rate is small close to when the sample was collected (&lt;math&gt; t=0&lt;/math&gt;), so that external branches (those without descendants) of a gene genealogy will tend to be long relative to those close to the root of the tree. 
This is why rapidly growing populations yeild trees as depicted in {{See Figure|2}}. 

If the rate of exponential growth is estimated from a gene genealogy, it may be combined with knowledge of the duration of infection or the [[wp:Serial_interval | serial interval]] &lt;math&gt;D&lt;/math&gt; for a particular pathogen to estimate the [[wp:Basic_reproduction_number | reproduction number]], &lt;math&gt; R_0 &lt;/math&gt;. 
The two maybe linked by the following equation {{Citation needed}}:
: &lt;math&gt; r = \frac{R_0 - 1}{D} &lt;/math&gt;. 
For example, Fraser et al. {{Citation needed}} generated one of the first estimates of &lt;math&gt;R_0&lt;/math&gt; for pandemic H1N1 influenza in 2009 by using a coalescent-based analysis of 11 [[wp:Influenza_hemagglutinin | hemagglutinin ]] sequences in combination with prior data about the infectious period for influenza.

== Phylogeography ==

At the most basic level, the presence of geographic population structure can be revealed by comparing genetic relatedness of viral isolates to geographic relatedness.  A basic question is whether the geographic character labels are more clustered on a phylogeny than expected under a simple non-structured model (see {{See Figure|3}}).  This question can be answered by counting the number of geographic transitions on the phylogeny via [[wp: maximum parsimony (phylogenetics) | parsimony]], [[wp: maximum likelihood | maximum likelihood]] or through [[wp: Bayesian inference in phylogeny | Bayesian inference]].  If population structure exists then there will be fewer geographic transitions on the phylogeny than expected in a panmictic model.&lt;ref name=Chen09&gt;{{cite pmid|PMC2633721}}&lt;/ref&gt;  This hypothesis can be tested by randomly scrambling the character labels on the tips of the phylogeny and counting the number of geographic transition present in the scrambled data.  By repeatedly scrambling the data and calculating transition counts, a [[wp:null distribution | null distribution]] can be constructed and a [[wp:p-value | p-value]] found by comparing the observed transition counts to this null distribution.&lt;ref name=Chen09/&gt;

Beyond the presence or absence of population structure, phylodynamic methods can be used to infer the rates of movement of viral lineages between geographic locations and reconstruct the ancestral geographic locations of particular lineages.  Here, geographic location is treated as a phylogenetic character state, similar in spirit to 'A', 'T', 'G', 'C', so that geographic location is encoded as a [[wp:substitution model | substitution model]].  The same phylogenetic machinery that is used to infer [[wp: DNA substitution matrices | models of DNA evolution]] can thus be used to infer geographic transition matrices.&lt;ref name=Lemey09&gt;{{cite pmid|19779555}}&lt;/ref&gt;  The end result is a rate, measured in terms of years or in terms of nucleotide substitutions per site, that a lineage in one region moves to another region over the course of the phylogenetic tree.  In a geographic transmission network, some regions may mix more readily and other regions may be more isolated.  Additionally, some transmission connections may be asymmetric, so that the rate at which lineages in region 'A' move to region 'B' may differ from the rate at which lineages in 'B' move to 'A'.  With geographic location thus encoded, ancestral state reconstruction can be used to infer ancestral geographic locations of particular nodes in the phylogeny.&lt;ref name=Lemey09/&gt;

== Simulation ==

Using coalescent and phylogenetic models, it is possible to answer questions about historic viral prevalence and patterns of geographic spread, but a full model of the interaction between the evolution of the virus and the development of host immunity is not amenable to straight-forward phylogenetic or coalescent analysis.  Here, it is common to instead use a forward simulation-based approach.  Simulation-based models may be [[wp: compartmental models in epidemiology | compartmental]], tracking the numbers of hosts infecteds and recovered to different viral strains,&lt;ref name=Gog02&gt;{{cite pmid|PMC139294}}&lt;/ref&gt; or may be [[wp: agent-based model | individual-based]], tracking the infection state and viral strain of every host in the population.&lt;ref name=Ferguson03&gt;{{cite pmid|12660783}}&lt;/ref&gt;&lt;ref name=Koelle06&gt;{{cite pmid|17185596}}&lt;/ref&gt;  Generally, compartmental models offer significant advantages in terms of speed and memory-usage, but may be difficult to implement for complex evolutionary or epidemiological scenarios.

Here, it is necessary to specify a transmission model for the process by which infection spreads between infected and susceptible hosts.  For [[wp: antigenic variation | antigenically variable]], viruses, it becomes crucial to model the risk of transmission from an individual infected with virus strain 'A' to an individual who has previously been infected with virus strains 'B', 'C', etc...  The level of protection against one strain of virus by a second strain is known as [[wp: cross-reactivity | cross-immunity]].  In addition to risk of infection, cross-immunity may modulate the probability that a host becomes infectious and the duration that a host remains infectious.  In addition to cross-immunity between virus strains, a forward simulation model may account for geographic population structure or age structure by modulating contact rates between host individuals of different geographic or age classes.

Commonly, a viral strain is denoted by a nucleotide or amino acid sequence.  Here, in addition to transmission and recovery events, mutations may occur, converting a virus from one strain to another.  Often, the degree of cross-immunity between virus strains is assumed to be related to their [[wp: hamming distance | sequence distance]].  Over the course of the simulation, viruses mutate and sequences are produced, from which phylogenies may be constructed and analyzed.

=Examples=

==Phylodynamics of Influenza==

==Phylodynamics of HIV==

== References ==
 &lt;references/&gt;</text>
    </revision>
    <revision>
      <id>459</id>
      <timestamp>2012-03-29T12:18:52Z</timestamp>
      <contributor>
        <username>Tbedford</username>
        <id>7</id>
      </contributor>
      <minor/>
      <comment>/* Simulation */ References</comment>
      <text xml:space="preserve" bytes="19467">Viral phylodynamics is the study of how [[wp:genetic variation | genetic variation]] and [[wp:phylogeny | phylogenies]] of viruses are influenced by host and [[wp:pathogen | pathogen]] [[wp:population dynamics | population dynamics]].

Many viruses, especially [[wp:RNA virus | RNA viruses]], rapidly accumulate genetic variation in hosts because of short intracellular [[wp:generation time | generation times]] and high [[wp:Rna_virus#Mutation_rates | mutation rates]]. 
Because viruses evolve very rapidly relative to rates of [[wp:Epidemic | epidemic]] dispersal, evolution of viruses is heavily influenced by patterns of transmission between hosts. 
Phylogenies of virus have been used to investigate many epidemiological processes, including the effects of selection by the [[wp:immune system | immune system]], growth rates in [[wp:Prevalence | epidemic prevalence]], the time that a virus originated in a new host population or species, and the rates that a virus is transmitted between different host populations. 

= Sources of phylodynamic variation =

Distinct epidemiological and immunological processes may be recognized by their influence on the [[wp:Phylogenetic tree | phylogeny]] of virus. 
Grenfell et al.{{Citation needed}} who coined the term ‘’phylodynamics’’ postulated that virus phylogenies “... are determined by a combination of immune selection, changes in viral population size, and spatial dynamics“. 
Grenfell et al. identified three qualitative phylogenetic patterns  which may serve as [[wp:Rule of thumb | rules of thumb]] for identifying important epidemiological and immunological processes influencing virus evolution. 
The precise mechanisms that generate phylogenetic patterns of viruses can be complex and are described below (See [[#Methods | Methods]]). 
* The strength of immune [[wp:Directional selection | selection]] may be reflected by how unbalanced and ladder-like{{Citation needed}} the tree is (see {{See Figure|1}}).
* How rapidly a population of virus expanded in the past may be reflected by how star-like{{Citation needed}} the tree is (see {{See Figure|2}}). In a star-like tree external branches are long relative to internal branches. 
* Host [[wp:population stratification | population structure]] may be reflected in how clustered the [[wp:taxa | taxa]] of the tree are{{Citation needed}} (see {{See Figure|3}}). If there is strong population structure, virus sampled from similar hosts will be more closely related than virus from different hosts. 

[[Image:Wm_selection_tree_bw.svg|thumb|{{Figure|1}} Idealized caricatures of virus phylogenies which shows the effects of immune selection. ]]

[[Image:Wm_population_size_bw.svg|thumb|{{Figure|2}} Idealized caricatures of virus phylogenies which shows the effects of population growth. ]]

[[Image:Wm_spatial_structure_bw_hs.svg|thumb|{{Figure|3}} Idealized caricatures of virus phylogenies which shows the effects of population growth. ]]

When a virus population passes through repeated [[wp:Selective sweep | selective sweeps]], genetic diversity is highly constrained, resulting in a phylogeny which is ladder-like; branches of the phylogeny rapidly merge with the trunk of the phylogeny. 
Repeated selective sweeps may result from [[wp:Herd immunity | herd immunity]] and a limited supply of susceptible hosts. 
The phylogeny of [[wp:influenza | influenza virus]] bears the hallmarks of strong immune selection (see {{See Figure|1}} and section [[#Phylodynamics of influenza | Phylodynamics of influenza]]).
Conversely, a more balanced phylogeny may occur when a virus is not subject to strong immune selection and repeated bottlenecks, which is reflected in phylogeny of [[wp:HIV | HIV]] (see {{See Figure|1}} and section [[#Phylodynamics of HIV | Phylodynamics of HIV]]). 

When a viral population grows very rapidly, the phylogeny of the virus will have external branches that appear very long relative to branches on the interior of the tree (see section [[#Phylodynamics of HIV | Phylodynamics of HIV ]]). 
Such a tree is said to be “star-like” {{Citation needed}}, and such trees arise because a common ancestor is much more likely to occur when the past population was small relative to the present population size. 
Conversely, when a population is not growing, external branches will be short relative to branches on the interior of the tree. 
The phylogeny of HIV provides a good example of a star-like tree, as the prevalence of HIV infection rose rapidly throughout the 1980s (see {{See Figure|2}} and section [[#Phylodynamics of HIV | Phylodynamics of HIV]]). 
The phylogeny of [[wp:hepatitus B virus | HBV]] (see {{See Figure|2}}) is illustrative of a viral population which has roughly constant size.

Population structure of the host population, especially spatial structure, may result in a highly differentiated virus population. 
In this case, viruses within similar hosts, such as hosts that reside in the same region or who have similar risk factors for infection, are more closely related genetically.
The phylogeny of [[wp:Measles | measles]] and [[wp:rabies virus | rabies virus]] (See {{See Figure|3}}) illustrates a virus with strong spatial structure, however this structure is not observed at all spatial scales. 
At small spatial scales, the population may appear [[wp:Panmixis | panmictic]]. 
While spatial structure is the most commonly observed population structure observed in phylodynamic analyses, viruses may also have non-random admixture by attributes such as the age, race, risk behavior, and stage of infection of the infected host {{Citation needed}}.

= Applications =

== Dating origins ==

Phylodynamic models may aid in dating epidemic and pandemic origins.  The rapid rate of evolution in viruses allows [[wp:Molecular clock | molecular clock models]] to be estimated from genetic sequences, thus providing a per-year rate of evolution of the virus.  With a rate of substitution measured in real units of time, it's possible to infer the time to the [[wp: most recent common ancestor | most recent common ancestor]] for a set of viral sequences.  The age of the most recent common ancestor of these isolates represents an upper-bound on the age of the common ancestor to the entire virus population.  In April 2009, the genetic analysis of 11 sequences of [[wp: 2009 flu pandemic | swine-origin H1N1 influenza]], suggested that the common ancestor existed at or before 12 January 2009.&lt;ref name=Fraser09&gt;{{cite pmid|19433588}}&lt;/ref&gt;  This finding aided in making an early estimate of the &lt;math&gt;R_0&lt;/math&gt; of the pandemic.  

== Epidemiological ==

An understanding of the transmission and spread of an infectious disease is important to public health interventions.  Phylodynamic models may provide insight into epidemiological parameters that are difficult to assess through traditional surveillance means.  For example, assessment of the [[wp: basic reproduction number | basic reproduction number ]] &lt;math&gt; R_0 &lt;/math&gt;, from surveillance data requires carefully controlling for factors such as the reporting rate and the intensity of surveillance.  Inferring the demographic history of the virus population from genetic data may help to avoid these difficulties and can provides a separate avenue for inference of &lt;math&gt; R_0 &lt;/math&gt;.  Additionally, differential transmission between groups, be they geographic, age or risk-related, is very difficult to assess from surveillance data alone.   [[#Phylogeographic models | Phylogeographic models]] have the possibility of more-directly revealing these otherwise hidden transmission patterns.

=Methods=
Phylodynamic analyses utilize many of the same methods from [[wp:Computational phylogenetics | computational phylogenetics]] and [[wp:Population genetics | population genetics]]. 
For example,
* the magnitude of immune selection can be measured from a [[wp: multiple sequence alignment | multiple sequence alignment]] by examination of the [[wp:DN/dS | ratio of nonsynonymous to synonymous substitution rates (dN/dS)]]; 
*  population structure of the host population may be examined by calculation of [[wp:F-statistics | F-statistics]]; 
* hypotheses concerning panmixis and selective neutrality of the virus may be tested with statistics such as [[wp:Tajima%27s_D | Tajima’s D]]. 

Most phylodynamic analyses begin with the estimation of a phylogenetic tree. 
Genetic sequences are often sampled at multiple time points, which allows the estimation of [[wp:mutation rate | substitution rates]] and the time of the [[wp:Mrca | most recent common ancestor]] using a [[wp:Molecular clock | molecular clock model]].{{Citation needed}}  
For viruses, [[wp:Bayesian inference in phylogeny | Bayesian phylogenetic]] methods are popular because of the ability to incorporate prior knowledge of demographic processes while fitting complex [[wp:Nucleotide substitution model | models of nucleotide substitution]].&lt;ref name=Drummond02&gt;{{cite pmid| PMC1462188}}&lt;/ref&gt;

Several analytical methods have been developed to deal specifically with problems related to the phylodynamics.
These methods are based on [[wp:Coalescent theory | coalescent theory]] and [[wp:simulation | simulation]]. 
Coalescent analyses usually assume selective neutrality and are most often utilized to model population dynamics such as the historical prevalence of infection. 
Simulation methods have been used to model immune selection and [[wp:Antigenic shift | antigenic shifts]] {{Citation needed}}. 

==Coalescent theory and phylodynamics==


The coalescent is a mathematical model which describes the ancestry of a sample of [[wp:Recombination_(biology) | non-recombining]] gene copies. 
In a selectively neutral population of constant size &lt;math&gt;N&lt;/math&gt; and non-overlapping generations (the [[wp:Fisher-Wright_population | Wright Fisher model]]), 
the time prior to sample collection that at least 2 out of a sample of &lt;math&gt;n&lt;/math&gt; gene copies have a [[wp:MRCA | most recent common ancestor]] is [[wp:Exponential_distribution | distributed exponentially]], with rate
: &lt;math&gt; \lambda_n =  {n \choose 2} \frac{1}{N} &lt;/math&gt;. 
At the time &lt;math&gt;T_n&lt;/math&gt; prior to when the sample was collected when 2 gene copies in the sample \emph{coalesce} (find a common ancestor) (See {{See Figure|4}}), there will be &lt;math&gt; n-1 &lt;/math&gt; extant lineages. 
The remaining lineages will coalesce at the rate &lt;math&gt;\lambda_{n-1}\cdots \lambda_2&lt;/math&gt; after intervals &lt;math&gt;T_{n-1}\cdots T_2 &lt;/math&gt;.
This process can be [[wp:Monte_carlo_simulation | simulated]] by drawing exponential [[wp:Random_variable | random variables]] with rates &lt;math&gt;\{\lambda_{n-i}\}_{i=0,\cdots,n-2}&lt;/math&gt; until there is only a single lineage remaining (the MRCA of the sample). 
In the absence of selection and population structure, the tree topology may be simulated by picking two lineages uniformly at random after each coalescent interval &lt;math&gt;T_i&lt;/math&gt;. 

[[Image:Tree_epochs.svg|thumb|{{Figure|4}} A gene genealogy illustrating internode intervals. ]]

The expected time until the most recent common ancestor of the sample is the sum of the expected values of the internode intervals {{Citation needed}}, 
: &lt;math&gt; \begin{align}
\mathrm{E}[\mathrm{TMRCA}] &amp; = \mathrm{E}[ T_n ] + \mathrm{E}[ T_{n-1} ] + \cdots + \mathrm{E}[ T_2 ] \\
&amp;= 1/\lambda_n + 1/\lambda_{n-1} + \cdots + 1/\lambda_2 \\
&amp;= 2N(1 - \frac{1}{n}).
\end{align}&lt;/math&gt;

Two corrolaries are :
* The TMRCA of a sample is not unbounded in the sample size. &lt;math&gt; \lim_{n \rightarrow \inf} \mathrm{E}[T_1]  = 2N .&lt;/math&gt; 
* Few samples are required for the expected TMRCA of the sample to be close to the theoretical upper bound, as the difference is &lt;math&gt; O(1/n) &lt;/math&gt;. 

Consequently, the TMRCA estimated from a relatively small sample of viral genetic sequences is an asymptotically unbiased estimate for the time that the viral population was founded in the host population. 

For example, Robbins et al. {{Citation needed}} estimated the TMRCA to be 1968 for 74 HIV-1 [[wp:HIV_subtype | subtype-B]] genetic sequences collected in the North America.
This is may be a reasonable estimate of the time HIV-1 began circulating in North America, because &lt;math&gt;1 - 1/74 = 99\% &lt;/math&gt;. 


If the population size &lt;math&gt;N(t)&lt;/math&gt; changes over time, the coalescent rate &lt;math&gt; \lambda_n(t) &lt;/math&gt; will also be a function of time. 
Donneley and Tavare {{Citation needed}} derived this rate for a time-varying population size under the assumption of constant birth rates:
: &lt;math&gt; \lambda_n(t) = {n \choose 2} \frac{1}{N(t)} &lt;/math&gt;. 
Because all topologies are equally likely under the neutral coalescent, this model will have the same properties as the constant-size coalescent under a rescaling of the time variable: &lt;math&gt; t \rightarrow \int_{\tau=0}^t \frac{ \mathrm{d} \tau }{N(\tau)} &lt;/math&gt;.

Very early in an epidemic, the population of virus may be growing [[wp:Exponential_growth | exponentially]] at rate &lt;math&gt; r &lt;/math&gt;, so that &lt;math&gt;t&lt;/math&gt; units of time in the past, the population will have size &lt;math&gt; N(t) = N_0 e^{-rt}&lt;/math&gt;. 
In this case, the rate of coalescence becomes
: &lt;math&gt; \lambda_n(t) {n \choose 2} \frac{1}{N_0 e^{-rt}}&lt;/math&gt;.
This rate is small close to when the sample was collected (&lt;math&gt; t=0&lt;/math&gt;), so that external branches (those without descendants) of a gene genealogy will tend to be long relative to those close to the root of the tree. 
This is why rapidly growing populations yeild trees as depicted in {{See Figure|2}}. 

If the rate of exponential growth is estimated from a gene genealogy, it may be combined with knowledge of the duration of infection or the [[wp:Serial_interval | serial interval]] &lt;math&gt;D&lt;/math&gt; for a particular pathogen to estimate the [[wp:Basic_reproduction_number | reproduction number]], &lt;math&gt; R_0 &lt;/math&gt;. 
The two maybe linked by the following equation {{Citation needed}}:
: &lt;math&gt; r = \frac{R_0 - 1}{D} &lt;/math&gt;. 
For example, Fraser et al. {{Citation needed}} generated one of the first estimates of &lt;math&gt;R_0&lt;/math&gt; for pandemic H1N1 influenza in 2009 by using a coalescent-based analysis of 11 [[wp:Influenza_hemagglutinin | hemagglutinin ]] sequences in combination with prior data about the infectious period for influenza.

== Phylogeography ==

At the most basic level, the presence of geographic population structure can be revealed by comparing genetic relatedness of viral isolates to geographic relatedness.  A basic question is whether the geographic character labels are more clustered on a phylogeny than expected under a simple non-structured model (see {{See Figure|3}}).  This question can be answered by counting the number of geographic transitions on the phylogeny via [[wp: maximum parsimony (phylogenetics) | parsimony]], [[wp: maximum likelihood | maximum likelihood]] or through [[wp: Bayesian inference in phylogeny | Bayesian inference]].  If population structure exists then there will be fewer geographic transitions on the phylogeny than expected in a panmictic model.&lt;ref name=Chen09&gt;{{cite pmid|PMC2633721}}&lt;/ref&gt;  This hypothesis can be tested by randomly scrambling the character labels on the tips of the phylogeny and counting the number of geographic transition present in the scrambled data.  By repeatedly scrambling the data and calculating transition counts, a [[wp:null distribution | null distribution]] can be constructed and a [[wp:p-value | p-value]] found by comparing the observed transition counts to this null distribution.&lt;ref name=Chen09/&gt;

Beyond the presence or absence of population structure, phylodynamic methods can be used to infer the rates of movement of viral lineages between geographic locations and reconstruct the ancestral geographic locations of particular lineages.  Here, geographic location is treated as a phylogenetic character state, similar in spirit to 'A', 'T', 'G', 'C', so that geographic location is encoded as a [[wp:substitution model | substitution model]].  The same phylogenetic machinery that is used to infer [[wp: DNA substitution matrices | models of DNA evolution]] can thus be used to infer geographic transition matrices.&lt;ref name=Lemey09&gt;{{cite pmid|19779555}}&lt;/ref&gt;  The end result is a rate, measured in terms of years or in terms of nucleotide substitutions per site, that a lineage in one region moves to another region over the course of the phylogenetic tree.  In a geographic transmission network, some regions may mix more readily and other regions may be more isolated.  Additionally, some transmission connections may be asymmetric, so that the rate at which lineages in region 'A' move to region 'B' may differ from the rate at which lineages in 'B' move to 'A'.  With geographic location thus encoded, ancestral state reconstruction can be used to infer ancestral geographic locations of particular nodes in the phylogeny.&lt;ref name=Lemey09/&gt;

== Simulation ==

Using coalescent and phylogenetic models, it is possible to answer questions about historic viral prevalence and patterns of geographic spread, but a full model of the interaction between the evolution of the virus and the development of host immunity is not amenable to straight-forward phylogenetic or coalescent analysis.  Here, it is common to instead use a forward simulation-based approach.  Simulation-based models may be [[wp: compartmental models in epidemiology | compartmental]], tracking the numbers of hosts infecteds and recovered to different viral strains,&lt;ref name=Gog02&gt;{{cite pmid|PMC139294}}&lt;/ref&gt; or may be [[wp: agent-based model | individual-based]], tracking the infection state and viral strain of every host in the population.&lt;ref name=Ferguson03&gt;{{cite pmid|12660783}}&lt;/ref&gt;&lt;ref name=Koelle06&gt;{{cite pmid|17185596}}&lt;/ref&gt;  Generally, compartmental models offer significant advantages in terms of speed and memory-usage, but may be difficult to implement for complex evolutionary or epidemiological scenarios.

Here, it is necessary to specify a transmission model for the process by which infection spreads between infected and susceptible hosts.  For [[wp: antigenic variation | antigenically variable]], viruses, it becomes crucial to model the risk of transmission from an individual infected with virus strain 'A' to an individual who has previously been infected with virus strains 'B', 'C', etc...  The level of protection against one strain of virus by a second strain is known as [[wp: cross-reactivity | cross-immunity]].  In addition to risk of infection, cross-immunity may modulate the probability that a host becomes infectious and the duration that a host remains infectious.&lt;ref name=Park09&gt;{{cite pmid|19900931}}&lt;/ref&gt;  In addition to cross-immunity between virus strains, a forward simulation model may account for geographic population structure or age structure by modulating contact rates between host individuals of different geographic or age classes.

Commonly, a viral strain is denoted by a nucleotide or amino acid sequence.  Here, in addition to transmission and recovery events, mutations may occur, converting a virus from one strain to another.  Often, the degree of cross-immunity between virus strains is assumed to be related to their [[wp: hamming distance | sequence distance]].  Over the course of the simulation, viruses mutate and sequences are produced, from which phylogenies may be constructed and analyzed.

=Examples=

==Phylodynamics of Influenza==

==Phylodynamics of HIV==

== References ==
 &lt;references/&gt;</text>
    </revision>
    <revision>
      <id>460</id>
      <timestamp>2012-03-29T12:29:11Z</timestamp>
      <contributor>
        <username>Tbedford</username>
        <id>7</id>
      </contributor>
      <minor/>
      <comment>/* Sources of phylodynamic variation */ Reference</comment>
      <text xml:space="preserve" bytes="19498">Viral phylodynamics is the study of how [[wp:genetic variation | genetic variation]] and [[wp:phylogeny | phylogenies]] of viruses are influenced by host and [[wp:pathogen | pathogen]] [[wp:population dynamics | population dynamics]].

Many viruses, especially [[wp:RNA virus | RNA viruses]], rapidly accumulate genetic variation in hosts because of short intracellular [[wp:generation time | generation times]] and high [[wp:Rna_virus#Mutation_rates | mutation rates]]. 
Because viruses evolve very rapidly relative to rates of [[wp:Epidemic | epidemic]] dispersal, evolution of viruses is heavily influenced by patterns of transmission between hosts. 
Phylogenies of virus have been used to investigate many epidemiological processes, including the effects of selection by the [[wp:immune system | immune system]], growth rates in [[wp:Prevalence | epidemic prevalence]], the time that a virus originated in a new host population or species, and the rates that a virus is transmitted between different host populations. 

= Sources of phylodynamic variation =

Distinct epidemiological and immunological processes may be recognized by their influence on the [[wp:Phylogenetic tree | phylogeny]] of virus. 
Grenfell et al.&lt;ref name=Grenfell04&gt;{{cite pmid| 14726583}}&lt;/ref&gt; who coined the term ‘’phylodynamics’’ postulated that virus phylogenies “... are determined by a combination of immune selection, changes in viral population size, and spatial dynamics“. 
Grenfell et al. identified three qualitative phylogenetic patterns  which may serve as [[wp:Rule of thumb | rules of thumb]] for identifying important epidemiological and immunological processes influencing virus evolution. 
The precise mechanisms that generate phylogenetic patterns of viruses can be complex and are described below (See [[#Methods | Methods]]). 
* The strength of immune [[wp:Directional selection | selection]] may be reflected by how unbalanced and ladder-like{{Citation needed}} the tree is (see {{See Figure|1}}).
* How rapidly a population of virus expanded in the past may be reflected by how star-like{{Citation needed}} the tree is (see {{See Figure|2}}). In a star-like tree external branches are long relative to internal branches. 
* Host [[wp:population stratification | population structure]] may be reflected in how clustered the [[wp:taxa | taxa]] of the tree are{{Citation needed}} (see {{See Figure|3}}). If there is strong population structure, virus sampled from similar hosts will be more closely related than virus from different hosts. 

[[Image:Wm_selection_tree_bw.svg|thumb|{{Figure|1}} Idealized caricatures of virus phylogenies which shows the effects of immune selection. ]]

[[Image:Wm_population_size_bw.svg|thumb|{{Figure|2}} Idealized caricatures of virus phylogenies which shows the effects of population growth. ]]

[[Image:Wm_spatial_structure_bw_hs.svg|thumb|{{Figure|3}} Idealized caricatures of virus phylogenies which shows the effects of population growth. ]]

When a virus population passes through repeated [[wp:Selective sweep | selective sweeps]], genetic diversity is highly constrained, resulting in a phylogeny which is ladder-like; branches of the phylogeny rapidly merge with the trunk of the phylogeny. 
Repeated selective sweeps may result from [[wp:Herd immunity | herd immunity]] and a limited supply of susceptible hosts. 
The phylogeny of [[wp:influenza | influenza virus]] bears the hallmarks of strong immune selection (see {{See Figure|1}} and section [[#Phylodynamics of influenza | Phylodynamics of influenza]]).
Conversely, a more balanced phylogeny may occur when a virus is not subject to strong immune selection and repeated bottlenecks, which is reflected in phylogeny of [[wp:HIV | HIV]] (see {{See Figure|1}} and section [[#Phylodynamics of HIV | Phylodynamics of HIV]]). 

When a viral population grows very rapidly, the phylogeny of the virus will have external branches that appear very long relative to branches on the interior of the tree (see section [[#Phylodynamics of HIV | Phylodynamics of HIV ]]). 
Such a tree is said to be “star-like” {{Citation needed}}, and such trees arise because a common ancestor is much more likely to occur when the past population was small relative to the present population size. 
Conversely, when a population is not growing, external branches will be short relative to branches on the interior of the tree. 
The phylogeny of HIV provides a good example of a star-like tree, as the prevalence of HIV infection rose rapidly throughout the 1980s (see {{See Figure|2}} and section [[#Phylodynamics of HIV | Phylodynamics of HIV]]). 
The phylogeny of [[wp:hepatitus B virus | HBV]] (see {{See Figure|2}}) is illustrative of a viral population which has roughly constant size.

Population structure of the host population, especially spatial structure, may result in a highly differentiated virus population. 
In this case, viruses within similar hosts, such as hosts that reside in the same region or who have similar risk factors for infection, are more closely related genetically.
The phylogeny of [[wp:Measles | measles]] and [[wp:rabies virus | rabies virus]] (See {{See Figure|3}}) illustrates a virus with strong spatial structure, however this structure is not observed at all spatial scales. 
At small spatial scales, the population may appear [[wp:Panmixis | panmictic]]. 
While spatial structure is the most commonly observed population structure observed in phylodynamic analyses, viruses may also have non-random admixture by attributes such as the age, race, risk behavior, and stage of infection of the infected host {{Citation needed}}.

= Applications =

== Dating origins ==

Phylodynamic models may aid in dating epidemic and pandemic origins.  The rapid rate of evolution in viruses allows [[wp:Molecular clock | molecular clock models]] to be estimated from genetic sequences, thus providing a per-year rate of evolution of the virus.  With a rate of substitution measured in real units of time, it's possible to infer the time to the [[wp: most recent common ancestor | most recent common ancestor]] for a set of viral sequences.  The age of the most recent common ancestor of these isolates represents an upper-bound on the age of the common ancestor to the entire virus population.  In April 2009, the genetic analysis of 11 sequences of [[wp: 2009 flu pandemic | swine-origin H1N1 influenza]], suggested that the common ancestor existed at or before 12 January 2009.&lt;ref name=Fraser09&gt;{{cite pmid|19433588}}&lt;/ref&gt;  This finding aided in making an early estimate of the &lt;math&gt;R_0&lt;/math&gt; of the pandemic.  

== Epidemiological ==

An understanding of the transmission and spread of an infectious disease is important to public health interventions.  Phylodynamic models may provide insight into epidemiological parameters that are difficult to assess through traditional surveillance means.  For example, assessment of the [[wp: basic reproduction number | basic reproduction number ]] &lt;math&gt; R_0 &lt;/math&gt;, from surveillance data requires carefully controlling for factors such as the reporting rate and the intensity of surveillance.  Inferring the demographic history of the virus population from genetic data may help to avoid these difficulties and can provides a separate avenue for inference of &lt;math&gt; R_0 &lt;/math&gt;.  Additionally, differential transmission between groups, be they geographic, age or risk-related, is very difficult to assess from surveillance data alone.   [[#Phylogeographic models | Phylogeographic models]] have the possibility of more-directly revealing these otherwise hidden transmission patterns.

=Methods=
Phylodynamic analyses utilize many of the same methods from [[wp:Computational phylogenetics | computational phylogenetics]] and [[wp:Population genetics | population genetics]]. 
For example,
* the magnitude of immune selection can be measured from a [[wp: multiple sequence alignment | multiple sequence alignment]] by examination of the [[wp:DN/dS | ratio of nonsynonymous to synonymous substitution rates (dN/dS)]]; 
*  population structure of the host population may be examined by calculation of [[wp:F-statistics | F-statistics]]; 
* hypotheses concerning panmixis and selective neutrality of the virus may be tested with statistics such as [[wp:Tajima%27s_D | Tajima’s D]]. 

Most phylodynamic analyses begin with the estimation of a phylogenetic tree. 
Genetic sequences are often sampled at multiple time points, which allows the estimation of [[wp:mutation rate | substitution rates]] and the time of the [[wp:Mrca | most recent common ancestor]] using a [[wp:Molecular clock | molecular clock model]].{{Citation needed}}  
For viruses, [[wp:Bayesian inference in phylogeny | Bayesian phylogenetic]] methods are popular because of the ability to incorporate prior knowledge of demographic processes while fitting complex [[wp:Nucleotide substitution model | models of nucleotide substitution]].&lt;ref name=Drummond02&gt;{{cite pmid| PMC1462188}}&lt;/ref&gt;

Several analytical methods have been developed to deal specifically with problems related to the phylodynamics.
These methods are based on [[wp:Coalescent theory | coalescent theory]] and [[wp:simulation | simulation]]. 
Coalescent analyses usually assume selective neutrality and are most often utilized to model population dynamics such as the historical prevalence of infection. 
Simulation methods have been used to model immune selection and [[wp:Antigenic shift | antigenic shifts]] {{Citation needed}}. 

==Coalescent theory and phylodynamics==


The coalescent is a mathematical model which describes the ancestry of a sample of [[wp:Recombination_(biology) | non-recombining]] gene copies. 
In a selectively neutral population of constant size &lt;math&gt;N&lt;/math&gt; and non-overlapping generations (the [[wp:Fisher-Wright_population | Wright Fisher model]]), 
the time prior to sample collection that at least 2 out of a sample of &lt;math&gt;n&lt;/math&gt; gene copies have a [[wp:MRCA | most recent common ancestor]] is [[wp:Exponential_distribution | distributed exponentially]], with rate
: &lt;math&gt; \lambda_n =  {n \choose 2} \frac{1}{N} &lt;/math&gt;. 
At the time &lt;math&gt;T_n&lt;/math&gt; prior to when the sample was collected when 2 gene copies in the sample \emph{coalesce} (find a common ancestor) (See {{See Figure|4}}), there will be &lt;math&gt; n-1 &lt;/math&gt; extant lineages. 
The remaining lineages will coalesce at the rate &lt;math&gt;\lambda_{n-1}\cdots \lambda_2&lt;/math&gt; after intervals &lt;math&gt;T_{n-1}\cdots T_2 &lt;/math&gt;.
This process can be [[wp:Monte_carlo_simulation | simulated]] by drawing exponential [[wp:Random_variable | random variables]] with rates &lt;math&gt;\{\lambda_{n-i}\}_{i=0,\cdots,n-2}&lt;/math&gt; until there is only a single lineage remaining (the MRCA of the sample). 
In the absence of selection and population structure, the tree topology may be simulated by picking two lineages uniformly at random after each coalescent interval &lt;math&gt;T_i&lt;/math&gt;. 

[[Image:Tree_epochs.svg|thumb|{{Figure|4}} A gene genealogy illustrating internode intervals. ]]

The expected time until the most recent common ancestor of the sample is the sum of the expected values of the internode intervals {{Citation needed}}, 
: &lt;math&gt; \begin{align}
\mathrm{E}[\mathrm{TMRCA}] &amp; = \mathrm{E}[ T_n ] + \mathrm{E}[ T_{n-1} ] + \cdots + \mathrm{E}[ T_2 ] \\
&amp;= 1/\lambda_n + 1/\lambda_{n-1} + \cdots + 1/\lambda_2 \\
&amp;= 2N(1 - \frac{1}{n}).
\end{align}&lt;/math&gt;

Two corrolaries are :
* The TMRCA of a sample is not unbounded in the sample size. &lt;math&gt; \lim_{n \rightarrow \inf} \mathrm{E}[T_1]  = 2N .&lt;/math&gt; 
* Few samples are required for the expected TMRCA of the sample to be close to the theoretical upper bound, as the difference is &lt;math&gt; O(1/n) &lt;/math&gt;. 

Consequently, the TMRCA estimated from a relatively small sample of viral genetic sequences is an asymptotically unbiased estimate for the time that the viral population was founded in the host population. 

For example, Robbins et al. {{Citation needed}} estimated the TMRCA to be 1968 for 74 HIV-1 [[wp:HIV_subtype | subtype-B]] genetic sequences collected in the North America.
This is may be a reasonable estimate of the time HIV-1 began circulating in North America, because &lt;math&gt;1 - 1/74 = 99\% &lt;/math&gt;. 


If the population size &lt;math&gt;N(t)&lt;/math&gt; changes over time, the coalescent rate &lt;math&gt; \lambda_n(t) &lt;/math&gt; will also be a function of time. 
Donneley and Tavare {{Citation needed}} derived this rate for a time-varying population size under the assumption of constant birth rates:
: &lt;math&gt; \lambda_n(t) = {n \choose 2} \frac{1}{N(t)} &lt;/math&gt;. 
Because all topologies are equally likely under the neutral coalescent, this model will have the same properties as the constant-size coalescent under a rescaling of the time variable: &lt;math&gt; t \rightarrow \int_{\tau=0}^t \frac{ \mathrm{d} \tau }{N(\tau)} &lt;/math&gt;.

Very early in an epidemic, the population of virus may be growing [[wp:Exponential_growth | exponentially]] at rate &lt;math&gt; r &lt;/math&gt;, so that &lt;math&gt;t&lt;/math&gt; units of time in the past, the population will have size &lt;math&gt; N(t) = N_0 e^{-rt}&lt;/math&gt;. 
In this case, the rate of coalescence becomes
: &lt;math&gt; \lambda_n(t) {n \choose 2} \frac{1}{N_0 e^{-rt}}&lt;/math&gt;.
This rate is small close to when the sample was collected (&lt;math&gt; t=0&lt;/math&gt;), so that external branches (those without descendants) of a gene genealogy will tend to be long relative to those close to the root of the tree. 
This is why rapidly growing populations yeild trees as depicted in {{See Figure|2}}. 

If the rate of exponential growth is estimated from a gene genealogy, it may be combined with knowledge of the duration of infection or the [[wp:Serial_interval | serial interval]] &lt;math&gt;D&lt;/math&gt; for a particular pathogen to estimate the [[wp:Basic_reproduction_number | reproduction number]], &lt;math&gt; R_0 &lt;/math&gt;. 
The two maybe linked by the following equation {{Citation needed}}:
: &lt;math&gt; r = \frac{R_0 - 1}{D} &lt;/math&gt;. 
For example, Fraser et al. {{Citation needed}} generated one of the first estimates of &lt;math&gt;R_0&lt;/math&gt; for pandemic H1N1 influenza in 2009 by using a coalescent-based analysis of 11 [[wp:Influenza_hemagglutinin | hemagglutinin ]] sequences in combination with prior data about the infectious period for influenza.

== Phylogeography ==

At the most basic level, the presence of geographic population structure can be revealed by comparing genetic relatedness of viral isolates to geographic relatedness.  A basic question is whether the geographic character labels are more clustered on a phylogeny than expected under a simple non-structured model (see {{See Figure|3}}).  This question can be answered by counting the number of geographic transitions on the phylogeny via [[wp: maximum parsimony (phylogenetics) | parsimony]], [[wp: maximum likelihood | maximum likelihood]] or through [[wp: Bayesian inference in phylogeny | Bayesian inference]].  If population structure exists then there will be fewer geographic transitions on the phylogeny than expected in a panmictic model.&lt;ref name=Chen09&gt;{{cite pmid|PMC2633721}}&lt;/ref&gt;  This hypothesis can be tested by randomly scrambling the character labels on the tips of the phylogeny and counting the number of geographic transition present in the scrambled data.  By repeatedly scrambling the data and calculating transition counts, a [[wp:null distribution | null distribution]] can be constructed and a [[wp:p-value | p-value]] found by comparing the observed transition counts to this null distribution.&lt;ref name=Chen09/&gt;

Beyond the presence or absence of population structure, phylodynamic methods can be used to infer the rates of movement of viral lineages between geographic locations and reconstruct the ancestral geographic locations of particular lineages.  Here, geographic location is treated as a phylogenetic character state, similar in spirit to 'A', 'T', 'G', 'C', so that geographic location is encoded as a [[wp:substitution model | substitution model]].  The same phylogenetic machinery that is used to infer [[wp: DNA substitution matrices | models of DNA evolution]] can thus be used to infer geographic transition matrices.&lt;ref name=Lemey09&gt;{{cite pmid|19779555}}&lt;/ref&gt;  The end result is a rate, measured in terms of years or in terms of nucleotide substitutions per site, that a lineage in one region moves to another region over the course of the phylogenetic tree.  In a geographic transmission network, some regions may mix more readily and other regions may be more isolated.  Additionally, some transmission connections may be asymmetric, so that the rate at which lineages in region 'A' move to region 'B' may differ from the rate at which lineages in 'B' move to 'A'.  With geographic location thus encoded, ancestral state reconstruction can be used to infer ancestral geographic locations of particular nodes in the phylogeny.&lt;ref name=Lemey09/&gt;

== Simulation ==

Using coalescent and phylogenetic models, it is possible to answer questions about historic viral prevalence and patterns of geographic spread, but a full model of the interaction between the evolution of the virus and the development of host immunity is not amenable to straight-forward phylogenetic or coalescent analysis.  Here, it is common to instead use a forward simulation-based approach.  Simulation-based models may be [[wp: compartmental models in epidemiology | compartmental]], tracking the numbers of hosts infecteds and recovered to different viral strains,&lt;ref name=Gog02&gt;{{cite pmid|PMC139294}}&lt;/ref&gt; or may be [[wp: agent-based model | individual-based]], tracking the infection state and viral strain of every host in the population.&lt;ref name=Ferguson03&gt;{{cite pmid|12660783}}&lt;/ref&gt;&lt;ref name=Koelle06&gt;{{cite pmid|17185596}}&lt;/ref&gt;  Generally, compartmental models offer significant advantages in terms of speed and memory-usage, but may be difficult to implement for complex evolutionary or epidemiological scenarios.

Here, it is necessary to specify a transmission model for the process by which infection spreads between infected and susceptible hosts.  For [[wp: antigenic variation | antigenically variable]], viruses, it becomes crucial to model the risk of transmission from an individual infected with virus strain 'A' to an individual who has previously been infected with virus strains 'B', 'C', etc...  The level of protection against one strain of virus by a second strain is known as [[wp: cross-reactivity | cross-immunity]].  In addition to risk of infection, cross-immunity may modulate the probability that a host becomes infectious and the duration that a host remains infectious.&lt;ref name=Park09&gt;{{cite pmid|19900931}}&lt;/ref&gt;  In addition to cross-immunity between virus strains, a forward simulation model may account for geographic population structure or age structure by modulating contact rates between host individuals of different geographic or age classes.

Commonly, a viral strain is denoted by a nucleotide or amino acid sequence.  Here, in addition to transmission and recovery events, mutations may occur, converting a virus from one strain to another.  Often, the degree of cross-immunity between virus strains is assumed to be related to their [[wp: hamming distance | sequence distance]].  Over the course of the simulation, viruses mutate and sequences are produced, from which phylogenies may be constructed and analyzed.

=Examples=

==Phylodynamics of Influenza==

==Phylodynamics of HIV==

== References ==
 &lt;references/&gt;</text>
    </revision>
    <revision>
      <id>461</id>
      <timestamp>2012-03-29T12:32:01Z</timestamp>
      <contributor>
        <username>Tbedford</username>
        <id>7</id>
      </contributor>
      <minor/>
      <comment>/* Coalescent theory and phylodynamics */ Reference</comment>
      <text xml:space="preserve" bytes="19498">Viral phylodynamics is the study of how [[wp:genetic variation | genetic variation]] and [[wp:phylogeny | phylogenies]] of viruses are influenced by host and [[wp:pathogen | pathogen]] [[wp:population dynamics | population dynamics]].

Many viruses, especially [[wp:RNA virus | RNA viruses]], rapidly accumulate genetic variation in hosts because of short intracellular [[wp:generation time | generation times]] and high [[wp:Rna_virus#Mutation_rates | mutation rates]]. 
Because viruses evolve very rapidly relative to rates of [[wp:Epidemic | epidemic]] dispersal, evolution of viruses is heavily influenced by patterns of transmission between hosts. 
Phylogenies of virus have been used to investigate many epidemiological processes, including the effects of selection by the [[wp:immune system | immune system]], growth rates in [[wp:Prevalence | epidemic prevalence]], the time that a virus originated in a new host population or species, and the rates that a virus is transmitted between different host populations. 

= Sources of phylodynamic variation =

Distinct epidemiological and immunological processes may be recognized by their influence on the [[wp:Phylogenetic tree | phylogeny]] of virus. 
Grenfell et al.&lt;ref name=Grenfell04&gt;{{cite pmid| 14726583}}&lt;/ref&gt; who coined the term ‘’phylodynamics’’ postulated that virus phylogenies “... are determined by a combination of immune selection, changes in viral population size, and spatial dynamics“. 
Grenfell et al. identified three qualitative phylogenetic patterns  which may serve as [[wp:Rule of thumb | rules of thumb]] for identifying important epidemiological and immunological processes influencing virus evolution. 
The precise mechanisms that generate phylogenetic patterns of viruses can be complex and are described below (See [[#Methods | Methods]]). 
* The strength of immune [[wp:Directional selection | selection]] may be reflected by how unbalanced and ladder-like{{Citation needed}} the tree is (see {{See Figure|1}}).
* How rapidly a population of virus expanded in the past may be reflected by how star-like{{Citation needed}} the tree is (see {{See Figure|2}}). In a star-like tree external branches are long relative to internal branches. 
* Host [[wp:population stratification | population structure]] may be reflected in how clustered the [[wp:taxa | taxa]] of the tree are{{Citation needed}} (see {{See Figure|3}}). If there is strong population structure, virus sampled from similar hosts will be more closely related than virus from different hosts. 

[[Image:Wm_selection_tree_bw.svg|thumb|{{Figure|1}} Idealized caricatures of virus phylogenies which shows the effects of immune selection. ]]

[[Image:Wm_population_size_bw.svg|thumb|{{Figure|2}} Idealized caricatures of virus phylogenies which shows the effects of population growth. ]]

[[Image:Wm_spatial_structure_bw_hs.svg|thumb|{{Figure|3}} Idealized caricatures of virus phylogenies which shows the effects of population growth. ]]

When a virus population passes through repeated [[wp:Selective sweep | selective sweeps]], genetic diversity is highly constrained, resulting in a phylogeny which is ladder-like; branches of the phylogeny rapidly merge with the trunk of the phylogeny. 
Repeated selective sweeps may result from [[wp:Herd immunity | herd immunity]] and a limited supply of susceptible hosts. 
The phylogeny of [[wp:influenza | influenza virus]] bears the hallmarks of strong immune selection (see {{See Figure|1}} and section [[#Phylodynamics of influenza | Phylodynamics of influenza]]).
Conversely, a more balanced phylogeny may occur when a virus is not subject to strong immune selection and repeated bottlenecks, which is reflected in phylogeny of [[wp:HIV | HIV]] (see {{See Figure|1}} and section [[#Phylodynamics of HIV | Phylodynamics of HIV]]). 

When a viral population grows very rapidly, the phylogeny of the virus will have external branches that appear very long relative to branches on the interior of the tree (see section [[#Phylodynamics of HIV | Phylodynamics of HIV ]]). 
Such a tree is said to be “star-like” {{Citation needed}}, and such trees arise because a common ancestor is much more likely to occur when the past population was small relative to the present population size. 
Conversely, when a population is not growing, external branches will be short relative to branches on the interior of the tree. 
The phylogeny of HIV provides a good example of a star-like tree, as the prevalence of HIV infection rose rapidly throughout the 1980s (see {{See Figure|2}} and section [[#Phylodynamics of HIV | Phylodynamics of HIV]]). 
The phylogeny of [[wp:hepatitus B virus | HBV]] (see {{See Figure|2}}) is illustrative of a viral population which has roughly constant size.

Population structure of the host population, especially spatial structure, may result in a highly differentiated virus population. 
In this case, viruses within similar hosts, such as hosts that reside in the same region or who have similar risk factors for infection, are more closely related genetically.
The phylogeny of [[wp:Measles | measles]] and [[wp:rabies virus | rabies virus]] (See {{See Figure|3}}) illustrates a virus with strong spatial structure, however this structure is not observed at all spatial scales. 
At small spatial scales, the population may appear [[wp:Panmixis | panmictic]]. 
While spatial structure is the most commonly observed population structure observed in phylodynamic analyses, viruses may also have non-random admixture by attributes such as the age, race, risk behavior, and stage of infection of the infected host {{Citation needed}}.

= Applications =

== Dating origins ==

Phylodynamic models may aid in dating epidemic and pandemic origins.  The rapid rate of evolution in viruses allows [[wp:Molecular clock | molecular clock models]] to be estimated from genetic sequences, thus providing a per-year rate of evolution of the virus.  With a rate of substitution measured in real units of time, it's possible to infer the time to the [[wp: most recent common ancestor | most recent common ancestor]] for a set of viral sequences.  The age of the most recent common ancestor of these isolates represents an upper-bound on the age of the common ancestor to the entire virus population.  In April 2009, the genetic analysis of 11 sequences of [[wp: 2009 flu pandemic | swine-origin H1N1 influenza]], suggested that the common ancestor existed at or before 12 January 2009.&lt;ref name=Fraser09&gt;{{cite pmid|19433588}}&lt;/ref&gt;  This finding aided in making an early estimate of the &lt;math&gt;R_0&lt;/math&gt; of the pandemic.  

== Epidemiological ==

An understanding of the transmission and spread of an infectious disease is important to public health interventions.  Phylodynamic models may provide insight into epidemiological parameters that are difficult to assess through traditional surveillance means.  For example, assessment of the [[wp: basic reproduction number | basic reproduction number ]] &lt;math&gt; R_0 &lt;/math&gt;, from surveillance data requires carefully controlling for factors such as the reporting rate and the intensity of surveillance.  Inferring the demographic history of the virus population from genetic data may help to avoid these difficulties and can provides a separate avenue for inference of &lt;math&gt; R_0 &lt;/math&gt;.  Additionally, differential transmission between groups, be they geographic, age or risk-related, is very difficult to assess from surveillance data alone.   [[#Phylogeographic models | Phylogeographic models]] have the possibility of more-directly revealing these otherwise hidden transmission patterns.

=Methods=
Phylodynamic analyses utilize many of the same methods from [[wp:Computational phylogenetics | computational phylogenetics]] and [[wp:Population genetics | population genetics]]. 
For example,
* the magnitude of immune selection can be measured from a [[wp: multiple sequence alignment | multiple sequence alignment]] by examination of the [[wp:DN/dS | ratio of nonsynonymous to synonymous substitution rates (dN/dS)]]; 
*  population structure of the host population may be examined by calculation of [[wp:F-statistics | F-statistics]]; 
* hypotheses concerning panmixis and selective neutrality of the virus may be tested with statistics such as [[wp:Tajima%27s_D | Tajima’s D]]. 

Most phylodynamic analyses begin with the estimation of a phylogenetic tree. 
Genetic sequences are often sampled at multiple time points, which allows the estimation of [[wp:mutation rate | substitution rates]] and the time of the [[wp:Mrca | most recent common ancestor]] using a [[wp:Molecular clock | molecular clock model]].{{Citation needed}}  
For viruses, [[wp:Bayesian inference in phylogeny | Bayesian phylogenetic]] methods are popular because of the ability to incorporate prior knowledge of demographic processes while fitting complex [[wp:Nucleotide substitution model | models of nucleotide substitution]].&lt;ref name=Drummond02&gt;{{cite pmid| PMC1462188}}&lt;/ref&gt;

Several analytical methods have been developed to deal specifically with problems related to the phylodynamics.
These methods are based on [[wp:Coalescent theory | coalescent theory]] and [[wp:simulation | simulation]]. 
Coalescent analyses usually assume selective neutrality and are most often utilized to model population dynamics such as the historical prevalence of infection. 
Simulation methods have been used to model immune selection and [[wp:Antigenic shift | antigenic shifts]] {{Citation needed}}. 

==Coalescent theory and phylodynamics==


The coalescent is a mathematical model which describes the ancestry of a sample of [[wp:Recombination_(biology) | non-recombining]] gene copies. 
In a selectively neutral population of constant size &lt;math&gt;N&lt;/math&gt; and non-overlapping generations (the [[wp:Fisher-Wright_population | Wright Fisher model]]), 
the time prior to sample collection that at least 2 out of a sample of &lt;math&gt;n&lt;/math&gt; gene copies have a [[wp:MRCA | most recent common ancestor]] is [[wp:Exponential_distribution | distributed exponentially]], with rate
: &lt;math&gt; \lambda_n =  {n \choose 2} \frac{1}{N} &lt;/math&gt;. 
At the time &lt;math&gt;T_n&lt;/math&gt; prior to when the sample was collected when 2 gene copies in the sample \emph{coalesce} (find a common ancestor) (See {{See Figure|4}}), there will be &lt;math&gt; n-1 &lt;/math&gt; extant lineages. 
The remaining lineages will coalesce at the rate &lt;math&gt;\lambda_{n-1}\cdots \lambda_2&lt;/math&gt; after intervals &lt;math&gt;T_{n-1}\cdots T_2 &lt;/math&gt;.
This process can be [[wp:Monte_carlo_simulation | simulated]] by drawing exponential [[wp:Random_variable | random variables]] with rates &lt;math&gt;\{\lambda_{n-i}\}_{i=0,\cdots,n-2}&lt;/math&gt; until there is only a single lineage remaining (the MRCA of the sample). 
In the absence of selection and population structure, the tree topology may be simulated by picking two lineages uniformly at random after each coalescent interval &lt;math&gt;T_i&lt;/math&gt;. 

[[Image:Tree_epochs.svg|thumb|{{Figure|4}} A gene genealogy illustrating internode intervals. ]]

The expected time until the most recent common ancestor of the sample is the sum of the expected values of the internode intervals {{Citation needed}}, 
: &lt;math&gt; \begin{align}
\mathrm{E}[\mathrm{TMRCA}] &amp; = \mathrm{E}[ T_n ] + \mathrm{E}[ T_{n-1} ] + \cdots + \mathrm{E}[ T_2 ] \\
&amp;= 1/\lambda_n + 1/\lambda_{n-1} + \cdots + 1/\lambda_2 \\
&amp;= 2N(1 - \frac{1}{n}).
\end{align}&lt;/math&gt;

Two corrolaries are :
* The TMRCA of a sample is not unbounded in the sample size. &lt;math&gt; \lim_{n \rightarrow \inf} \mathrm{E}[T_1]  = 2N .&lt;/math&gt; 
* Few samples are required for the expected TMRCA of the sample to be close to the theoretical upper bound, as the difference is &lt;math&gt; O(1/n) &lt;/math&gt;. 

Consequently, the TMRCA estimated from a relatively small sample of viral genetic sequences is an asymptotically unbiased estimate for the time that the viral population was founded in the host population. 

For example, Robbins et al. {{Citation needed}} estimated the TMRCA to be 1968 for 74 HIV-1 [[wp:HIV_subtype | subtype-B]] genetic sequences collected in the North America.
This is may be a reasonable estimate of the time HIV-1 began circulating in North America, because &lt;math&gt;1 - 1/74 = 99\% &lt;/math&gt;. 


If the population size &lt;math&gt;N(t)&lt;/math&gt; changes over time, the coalescent rate &lt;math&gt; \lambda_n(t) &lt;/math&gt; will also be a function of time. 
Donneley and Tavare {{Citation needed}} derived this rate for a time-varying population size under the assumption of constant birth rates:
: &lt;math&gt; \lambda_n(t) = {n \choose 2} \frac{1}{N(t)} &lt;/math&gt;. 
Because all topologies are equally likely under the neutral coalescent, this model will have the same properties as the constant-size coalescent under a rescaling of the time variable: &lt;math&gt; t \rightarrow \int_{\tau=0}^t \frac{ \mathrm{d} \tau }{N(\tau)} &lt;/math&gt;.

Very early in an epidemic, the population of virus may be growing [[wp:Exponential_growth | exponentially]] at rate &lt;math&gt; r &lt;/math&gt;, so that &lt;math&gt;t&lt;/math&gt; units of time in the past, the population will have size &lt;math&gt; N(t) = N_0 e^{-rt}&lt;/math&gt;. 
In this case, the rate of coalescence becomes
: &lt;math&gt; \lambda_n(t) {n \choose 2} \frac{1}{N_0 e^{-rt}}&lt;/math&gt;.
This rate is small close to when the sample was collected (&lt;math&gt; t=0&lt;/math&gt;), so that external branches (those without descendants) of a gene genealogy will tend to be long relative to those close to the root of the tree. 
This is why rapidly growing populations yeild trees as depicted in {{See Figure|2}}. 

If the rate of exponential growth is estimated from a gene genealogy, it may be combined with knowledge of the duration of infection or the [[wp:Serial_interval | serial interval]] &lt;math&gt;D&lt;/math&gt; for a particular pathogen to estimate the [[wp:Basic_reproduction_number | reproduction number]], &lt;math&gt; R_0 &lt;/math&gt;. 
The two maybe linked by the following equation {{Citation needed}}:
: &lt;math&gt; r = \frac{R_0 - 1}{D} &lt;/math&gt;. 
For example, Fraser et al.&lt;ref name=Fraser09/&gt; generated one of the first estimates of &lt;math&gt;R_0&lt;/math&gt; for pandemic H1N1 influenza in 2009 by using a coalescent-based analysis of 11 [[wp:Influenza_hemagglutinin | hemagglutinin ]] sequences in combination with prior data about the infectious period for influenza.

== Phylogeography ==

At the most basic level, the presence of geographic population structure can be revealed by comparing genetic relatedness of viral isolates to geographic relatedness.  A basic question is whether the geographic character labels are more clustered on a phylogeny than expected under a simple non-structured model (see {{See Figure|3}}).  This question can be answered by counting the number of geographic transitions on the phylogeny via [[wp: maximum parsimony (phylogenetics) | parsimony]], [[wp: maximum likelihood | maximum likelihood]] or through [[wp: Bayesian inference in phylogeny | Bayesian inference]].  If population structure exists then there will be fewer geographic transitions on the phylogeny than expected in a panmictic model.&lt;ref name=Chen09&gt;{{cite pmid|PMC2633721}}&lt;/ref&gt;  This hypothesis can be tested by randomly scrambling the character labels on the tips of the phylogeny and counting the number of geographic transition present in the scrambled data.  By repeatedly scrambling the data and calculating transition counts, a [[wp:null distribution | null distribution]] can be constructed and a [[wp:p-value | p-value]] found by comparing the observed transition counts to this null distribution.&lt;ref name=Chen09/&gt;

Beyond the presence or absence of population structure, phylodynamic methods can be used to infer the rates of movement of viral lineages between geographic locations and reconstruct the ancestral geographic locations of particular lineages.  Here, geographic location is treated as a phylogenetic character state, similar in spirit to 'A', 'T', 'G', 'C', so that geographic location is encoded as a [[wp:substitution model | substitution model]].  The same phylogenetic machinery that is used to infer [[wp: DNA substitution matrices | models of DNA evolution]] can thus be used to infer geographic transition matrices.&lt;ref name=Lemey09&gt;{{cite pmid|19779555}}&lt;/ref&gt;  The end result is a rate, measured in terms of years or in terms of nucleotide substitutions per site, that a lineage in one region moves to another region over the course of the phylogenetic tree.  In a geographic transmission network, some regions may mix more readily and other regions may be more isolated.  Additionally, some transmission connections may be asymmetric, so that the rate at which lineages in region 'A' move to region 'B' may differ from the rate at which lineages in 'B' move to 'A'.  With geographic location thus encoded, ancestral state reconstruction can be used to infer ancestral geographic locations of particular nodes in the phylogeny.&lt;ref name=Lemey09/&gt;

== Simulation ==

Using coalescent and phylogenetic models, it is possible to answer questions about historic viral prevalence and patterns of geographic spread, but a full model of the interaction between the evolution of the virus and the development of host immunity is not amenable to straight-forward phylogenetic or coalescent analysis.  Here, it is common to instead use a forward simulation-based approach.  Simulation-based models may be [[wp: compartmental models in epidemiology | compartmental]], tracking the numbers of hosts infecteds and recovered to different viral strains,&lt;ref name=Gog02&gt;{{cite pmid|PMC139294}}&lt;/ref&gt; or may be [[wp: agent-based model | individual-based]], tracking the infection state and viral strain of every host in the population.&lt;ref name=Ferguson03&gt;{{cite pmid|12660783}}&lt;/ref&gt;&lt;ref name=Koelle06&gt;{{cite pmid|17185596}}&lt;/ref&gt;  Generally, compartmental models offer significant advantages in terms of speed and memory-usage, but may be difficult to implement for complex evolutionary or epidemiological scenarios.

Here, it is necessary to specify a transmission model for the process by which infection spreads between infected and susceptible hosts.  For [[wp: antigenic variation | antigenically variable]], viruses, it becomes crucial to model the risk of transmission from an individual infected with virus strain 'A' to an individual who has previously been infected with virus strains 'B', 'C', etc...  The level of protection against one strain of virus by a second strain is known as [[wp: cross-reactivity | cross-immunity]].  In addition to risk of infection, cross-immunity may modulate the probability that a host becomes infectious and the duration that a host remains infectious.&lt;ref name=Park09&gt;{{cite pmid|19900931}}&lt;/ref&gt;  In addition to cross-immunity between virus strains, a forward simulation model may account for geographic population structure or age structure by modulating contact rates between host individuals of different geographic or age classes.

Commonly, a viral strain is denoted by a nucleotide or amino acid sequence.  Here, in addition to transmission and recovery events, mutations may occur, converting a virus from one strain to another.  Often, the degree of cross-immunity between virus strains is assumed to be related to their [[wp: hamming distance | sequence distance]].  Over the course of the simulation, viruses mutate and sequences are produced, from which phylogenies may be constructed and analyzed.

=Examples=

==Phylodynamics of Influenza==

==Phylodynamics of HIV==

== References ==
 &lt;references/&gt;</text>
    </revision>
    <revision>
      <id>466</id>
      <timestamp>2012-04-02T15:19:47Z</timestamp>
      <contributor>
        <username>Tbedford</username>
        <id>7</id>
      </contributor>
      <minor/>
      <comment>References</comment>
      <text xml:space="preserve" bytes="19590">Viral phylodynamics is the study of how [[wp:genetic variation | genetic variation]] and [[wp:phylogeny | phylogenies]] of viruses are influenced by host and [[wp:pathogen | pathogen]] [[wp:population dynamics | population dynamics]].

Many viruses, especially [[wp:RNA virus | RNA viruses]], rapidly accumulate genetic variation in hosts because of short intracellular [[wp:generation time | generation times]] and high [[wp:Rna_virus#Mutation_rates | mutation rates]]. 
Because viruses evolve very rapidly relative to rates of [[wp:Epidemic | epidemic]] dispersal, evolution of viruses is heavily influenced by patterns of transmission between hosts. 
Phylogenies of virus have been used to investigate many epidemiological processes, including the effects of selection by the [[wp:immune system | immune system]], growth rates in [[wp:Prevalence | epidemic prevalence]], the time that a virus originated in a new host population or species, and the rates that a virus is transmitted between different host populations. 

= Sources of phylodynamic variation =

Distinct epidemiological and immunological processes may be recognized by their influence on the [[wp:Phylogenetic tree | phylogeny]] of virus. 
Grenfell et al.&lt;ref name=Grenfell04&gt;{{cite pmid| 14726583}}&lt;/ref&gt; who coined the term ‘’phylodynamics’’ postulated that virus phylogenies “... are determined by a combination of immune selection, changes in viral population size, and spatial dynamics“. 
Grenfell et al. identified three qualitative phylogenetic patterns  which may serve as [[wp:Rule of thumb | rules of thumb]] for identifying important epidemiological and immunological processes influencing virus evolution. 
The precise mechanisms that generate phylogenetic patterns of viruses can be complex and are described below (See [[#Methods | Methods]]). 
* The strength of immune [[wp:Directional selection | selection]] may be reflected by how unbalanced and ladder-like{{Citation needed}} the tree is (see {{See Figure|1}}).
* How rapidly a population of virus expanded in the past may be reflected by how star-like{{Citation needed}} the tree is (see {{See Figure|2}}). In a star-like tree external branches are long relative to internal branches. 
* Host [[wp:population stratification | population structure]] may be reflected in how clustered the [[wp:taxa | taxa]] of the tree are{{Citation needed}} (see {{See Figure|3}}). If there is strong population structure, virus sampled from similar hosts will be more closely related than virus from different hosts. 

[[Image:Wm_selection_tree_bw.svg|thumb|{{Figure|1}} Idealized caricatures of virus phylogenies which shows the effects of immune selection. ]]

[[Image:Wm_population_size_bw.svg|thumb|{{Figure|2}} Idealized caricatures of virus phylogenies which shows the effects of population growth. ]]

[[Image:Wm_spatial_structure_bw_hs.svg|thumb|{{Figure|3}} Idealized caricatures of virus phylogenies which shows the effects of population growth. ]]

When a virus population passes through repeated [[wp:Selective sweep | selective sweeps]], genetic diversity is highly constrained, resulting in a phylogeny which is ladder-like; branches of the phylogeny rapidly merge with the trunk of the phylogeny. 
Repeated selective sweeps may result from [[wp:Herd immunity | herd immunity]] and a limited supply of susceptible hosts. 
The phylogeny of [[wp:influenza | influenza virus]] bears the hallmarks of strong immune selection (see {{See Figure|1}} and section [[#Phylodynamics of influenza | Phylodynamics of influenza]]).
Conversely, a more balanced phylogeny may occur when a virus is not subject to strong immune selection and repeated bottlenecks, which is reflected in phylogeny of [[wp:HIV | HIV]] (see {{See Figure|1}} and section [[#Phylodynamics of HIV | Phylodynamics of HIV]]). 

When a viral population grows very rapidly, the phylogeny of the virus will have external branches that appear very long relative to branches on the interior of the tree (see section [[#Phylodynamics of HIV | Phylodynamics of HIV ]]). 
Such a tree is said to be “star-like” {{Citation needed}}, and such trees arise because a common ancestor is much more likely to occur when the past population was small relative to the present population size. 
Conversely, when a population is not growing, external branches will be short relative to branches on the interior of the tree. 
The phylogeny of HIV provides a good example of a star-like tree, as the prevalence of HIV infection rose rapidly throughout the 1980s (see {{See Figure|2}} and section [[#Phylodynamics of HIV | Phylodynamics of HIV]]). 
The phylogeny of [[wp:hepatitus B virus | HBV]] (see {{See Figure|2}}) is illustrative of a viral population which has roughly constant size.

Population structure of the host population, especially spatial structure, may result in a highly differentiated virus population. 
In this case, viruses within similar hosts, such as hosts that reside in the same region or who have similar risk factors for infection, are more closely related genetically.
The phylogeny of [[wp:Measles | measles]] and [[wp:rabies virus | rabies virus]] (See {{See Figure|3}}) illustrates a virus with strong spatial structure, however this structure is not observed at all spatial scales. 
At small spatial scales, the population may appear [[wp:Panmixis | panmictic]]. 
While spatial structure is the most commonly observed population structure observed in phylodynamic analyses, viruses may also have non-random admixture by attributes such as the age, race, risk behavior, and stage of infection of the infected host {{Citation needed}}.

= Applications =

== Dating origins ==

Phylodynamic models may aid in dating epidemic and pandemic origins.  The rapid rate of evolution in viruses allows [[wp:Molecular clock | molecular clock models]] to be estimated from genetic sequences, thus providing a per-year rate of evolution of the virus.  With a rate of substitution measured in real units of time, it's possible to infer the time to the [[wp: most recent common ancestor | most recent common ancestor]] for a set of viral sequences.  The age of the most recent common ancestor of these isolates represents an upper-bound on the age of the common ancestor to the entire virus population.  In April 2009, the genetic analysis of 11 sequences of [[wp: 2009 flu pandemic | swine-origin H1N1 influenza]], suggested that the common ancestor existed at or before 12 January 2009.&lt;ref name=Fraser09&gt;{{cite pmid|19433588}}&lt;/ref&gt;  This finding aided in making an early estimate of the &lt;math&gt;R_0&lt;/math&gt; of the pandemic.  

== Epidemiological ==

An understanding of the transmission and spread of an infectious disease is important to public health interventions.  Phylodynamic models may provide insight into epidemiological parameters that are difficult to assess through traditional surveillance means.  For example, assessment of the [[wp: basic reproduction number | basic reproduction number ]] &lt;math&gt; R_0 &lt;/math&gt;, from surveillance data requires carefully controlling for factors such as the reporting rate and the intensity of surveillance.  Inferring the demographic history of the virus population from genetic data may help to avoid these difficulties and can provides a separate avenue for inference of &lt;math&gt; R_0 &lt;/math&gt;.&lt;ref name=Volz09&gt;{{cite pmid|19797047}}&lt;/ref&gt;  Additionally, differential transmission between groups, be they geographic, age or risk-related, is very difficult to assess from surveillance data alone.   [[#Phylogeographic models | Phylogeographic models]] have the possibility of more-directly revealing these otherwise hidden transmission patterns.&lt;ref name=Volz11&gt;{{cite pmid|PMC3249372}}&lt;/ref&gt;

=Methods=
Phylodynamic analyses utilize many of the same methods from [[wp:Computational phylogenetics | computational phylogenetics]] and [[wp:Population genetics | population genetics]]. 
For example,
* the magnitude of immune selection can be measured from a [[wp: multiple sequence alignment | multiple sequence alignment]] by examination of the [[wp:DN/dS | ratio of nonsynonymous to synonymous substitution rates (dN/dS)]]; 
*  population structure of the host population may be examined by calculation of [[wp:F-statistics | F-statistics]]; 
* hypotheses concerning panmixis and selective neutrality of the virus may be tested with statistics such as [[wp:Tajima%27s_D | Tajima’s D]]. 

Most phylodynamic analyses begin with the estimation of a phylogenetic tree. 
Genetic sequences are often sampled at multiple time points, which allows the estimation of [[wp:mutation rate | substitution rates]] and the time of the [[wp:Mrca | most recent common ancestor]] using a [[wp:Molecular clock | molecular clock model]].{{Citation needed}}  
For viruses, [[wp:Bayesian inference in phylogeny | Bayesian phylogenetic]] methods are popular because of the ability to incorporate prior knowledge of demographic processes while fitting complex [[wp:Nucleotide substitution model | models of nucleotide substitution]].&lt;ref name=Drummond02&gt;{{cite pmid| PMC1462188}}&lt;/ref&gt;

Several analytical methods have been developed to deal specifically with problems related to the phylodynamics.
These methods are based on [[wp:Coalescent theory | coalescent theory]] and [[wp:simulation | simulation]]. 
Coalescent analyses usually assume selective neutrality and are most often utilized to model population dynamics such as the historical prevalence of infection. 
Simulation methods have been used to model immune selection and [[wp:Antigenic shift | antigenic shifts]] {{Citation needed}}. 

==Coalescent theory and phylodynamics==


The coalescent is a mathematical model which describes the ancestry of a sample of [[wp:Recombination_(biology) | non-recombining]] gene copies. 
In a selectively neutral population of constant size &lt;math&gt;N&lt;/math&gt; and non-overlapping generations (the [[wp:Fisher-Wright_population | Wright Fisher model]]), 
the time prior to sample collection that at least 2 out of a sample of &lt;math&gt;n&lt;/math&gt; gene copies have a [[wp:MRCA | most recent common ancestor]] is [[wp:Exponential_distribution | distributed exponentially]], with rate
: &lt;math&gt; \lambda_n =  {n \choose 2} \frac{1}{N} &lt;/math&gt;. 
At the time &lt;math&gt;T_n&lt;/math&gt; prior to when the sample was collected when 2 gene copies in the sample \emph{coalesce} (find a common ancestor) (See {{See Figure|4}}), there will be &lt;math&gt; n-1 &lt;/math&gt; extant lineages. 
The remaining lineages will coalesce at the rate &lt;math&gt;\lambda_{n-1}\cdots \lambda_2&lt;/math&gt; after intervals &lt;math&gt;T_{n-1}\cdots T_2 &lt;/math&gt;.
This process can be [[wp:Monte_carlo_simulation | simulated]] by drawing exponential [[wp:Random_variable | random variables]] with rates &lt;math&gt;\{\lambda_{n-i}\}_{i=0,\cdots,n-2}&lt;/math&gt; until there is only a single lineage remaining (the MRCA of the sample). 
In the absence of selection and population structure, the tree topology may be simulated by picking two lineages uniformly at random after each coalescent interval &lt;math&gt;T_i&lt;/math&gt;. 

[[Image:Tree_epochs.svg|thumb|{{Figure|4}} A gene genealogy illustrating internode intervals. ]]

The expected time until the most recent common ancestor of the sample is the sum of the expected values of the internode intervals {{Citation needed}}, 
: &lt;math&gt; \begin{align}
\mathrm{E}[\mathrm{TMRCA}] &amp; = \mathrm{E}[ T_n ] + \mathrm{E}[ T_{n-1} ] + \cdots + \mathrm{E}[ T_2 ] \\
&amp;= 1/\lambda_n + 1/\lambda_{n-1} + \cdots + 1/\lambda_2 \\
&amp;= 2N(1 - \frac{1}{n}).
\end{align}&lt;/math&gt;

Two corrolaries are :
* The TMRCA of a sample is not unbounded in the sample size. &lt;math&gt; \lim_{n \rightarrow \inf} \mathrm{E}[T_1]  = 2N .&lt;/math&gt; 
* Few samples are required for the expected TMRCA of the sample to be close to the theoretical upper bound, as the difference is &lt;math&gt; O(1/n) &lt;/math&gt;. 

Consequently, the TMRCA estimated from a relatively small sample of viral genetic sequences is an asymptotically unbiased estimate for the time that the viral population was founded in the host population. 

For example, Robbins et al. {{Citation needed}} estimated the TMRCA to be 1968 for 74 HIV-1 [[wp:HIV_subtype | subtype-B]] genetic sequences collected in the North America.
This is may be a reasonable estimate of the time HIV-1 began circulating in North America, because &lt;math&gt;1 - 1/74 = 99\% &lt;/math&gt;. 


If the population size &lt;math&gt;N(t)&lt;/math&gt; changes over time, the coalescent rate &lt;math&gt; \lambda_n(t) &lt;/math&gt; will also be a function of time. 
Donneley and Tavare {{Citation needed}} derived this rate for a time-varying population size under the assumption of constant birth rates:
: &lt;math&gt; \lambda_n(t) = {n \choose 2} \frac{1}{N(t)} &lt;/math&gt;. 
Because all topologies are equally likely under the neutral coalescent, this model will have the same properties as the constant-size coalescent under a rescaling of the time variable: &lt;math&gt; t \rightarrow \int_{\tau=0}^t \frac{ \mathrm{d} \tau }{N(\tau)} &lt;/math&gt;.

Very early in an epidemic, the population of virus may be growing [[wp:Exponential_growth | exponentially]] at rate &lt;math&gt; r &lt;/math&gt;, so that &lt;math&gt;t&lt;/math&gt; units of time in the past, the population will have size &lt;math&gt; N(t) = N_0 e^{-rt}&lt;/math&gt;. 
In this case, the rate of coalescence becomes
: &lt;math&gt; \lambda_n(t) {n \choose 2} \frac{1}{N_0 e^{-rt}}&lt;/math&gt;.
This rate is small close to when the sample was collected (&lt;math&gt; t=0&lt;/math&gt;), so that external branches (those without descendants) of a gene genealogy will tend to be long relative to those close to the root of the tree. 
This is why rapidly growing populations yeild trees as depicted in {{See Figure|2}}. 

If the rate of exponential growth is estimated from a gene genealogy, it may be combined with knowledge of the duration of infection or the [[wp:Serial_interval | serial interval]] &lt;math&gt;D&lt;/math&gt; for a particular pathogen to estimate the [[wp:Basic_reproduction_number | reproduction number]], &lt;math&gt; R_0 &lt;/math&gt;. 
The two maybe linked by the following equation {{Citation needed}}:
: &lt;math&gt; r = \frac{R_0 - 1}{D} &lt;/math&gt;. 
For example, Fraser et al.&lt;ref name=Fraser09/&gt; generated one of the first estimates of &lt;math&gt;R_0&lt;/math&gt; for pandemic H1N1 influenza in 2009 by using a coalescent-based analysis of 11 [[wp:Influenza_hemagglutinin | hemagglutinin ]] sequences in combination with prior data about the infectious period for influenza.

== Phylogeography ==

At the most basic level, the presence of geographic population structure can be revealed by comparing genetic relatedness of viral isolates to geographic relatedness.  A basic question is whether the geographic character labels are more clustered on a phylogeny than expected under a simple non-structured model (see {{See Figure|3}}).  This question can be answered by counting the number of geographic transitions on the phylogeny via [[wp: maximum parsimony (phylogenetics) | parsimony]], [[wp: maximum likelihood | maximum likelihood]] or through [[wp: Bayesian inference in phylogeny | Bayesian inference]].  If population structure exists then there will be fewer geographic transitions on the phylogeny than expected in a panmictic model.&lt;ref name=Chen09&gt;{{cite pmid|PMC2633721}}&lt;/ref&gt;  This hypothesis can be tested by randomly scrambling the character labels on the tips of the phylogeny and counting the number of geographic transition present in the scrambled data.  By repeatedly scrambling the data and calculating transition counts, a [[wp:null distribution | null distribution]] can be constructed and a [[wp:p-value | p-value]] found by comparing the observed transition counts to this null distribution.&lt;ref name=Chen09/&gt;

Beyond the presence or absence of population structure, phylodynamic methods can be used to infer the rates of movement of viral lineages between geographic locations and reconstruct the ancestral geographic locations of particular lineages.  Here, geographic location is treated as a phylogenetic character state, similar in spirit to 'A', 'T', 'G', 'C', so that geographic location is encoded as a [[wp:substitution model | substitution model]].  The same phylogenetic machinery that is used to infer [[wp: DNA substitution matrices | models of DNA evolution]] can thus be used to infer geographic transition matrices.&lt;ref name=Lemey09&gt;{{cite pmid|19779555}}&lt;/ref&gt;  The end result is a rate, measured in terms of years or in terms of nucleotide substitutions per site, that a lineage in one region moves to another region over the course of the phylogenetic tree.  In a geographic transmission network, some regions may mix more readily and other regions may be more isolated.  Additionally, some transmission connections may be asymmetric, so that the rate at which lineages in region 'A' move to region 'B' may differ from the rate at which lineages in 'B' move to 'A'.  With geographic location thus encoded, ancestral state reconstruction can be used to infer ancestral geographic locations of particular nodes in the phylogeny.&lt;ref name=Lemey09/&gt;

== Simulation ==

Using coalescent and phylogenetic models, it is possible to answer questions about historic viral prevalence and patterns of geographic spread, but a full model of the interaction between the evolution of the virus and the development of host immunity is not amenable to straight-forward phylogenetic or coalescent analysis.  Here, it is common to instead use a forward simulation-based approach.  Simulation-based models may be [[wp: compartmental models in epidemiology | compartmental]], tracking the numbers of hosts infecteds and recovered to different viral strains,&lt;ref name=Gog02&gt;{{cite pmid|PMC139294}}&lt;/ref&gt; or may be [[wp: agent-based model | individual-based]], tracking the infection state and viral strain of every host in the population.&lt;ref name=Ferguson03&gt;{{cite pmid|12660783}}&lt;/ref&gt;&lt;ref name=Koelle06&gt;{{cite pmid|17185596}}&lt;/ref&gt;  Generally, compartmental models offer significant advantages in terms of speed and memory-usage, but may be difficult to implement for complex evolutionary or epidemiological scenarios.

Here, it is necessary to specify a transmission model for the process by which infection spreads between infected and susceptible hosts.  For [[wp: antigenic variation | antigenically variable]], viruses, it becomes crucial to model the risk of transmission from an individual infected with virus strain 'A' to an individual who has previously been infected with virus strains 'B', 'C', etc...  The level of protection against one strain of virus by a second strain is known as [[wp: cross-reactivity | cross-immunity]].  In addition to risk of infection, cross-immunity may modulate the probability that a host becomes infectious and the duration that a host remains infectious.&lt;ref name=Park09&gt;{{cite pmid|19900931}}&lt;/ref&gt;  In addition to cross-immunity between virus strains, a forward simulation model may account for geographic population structure or age structure by modulating contact rates between host individuals of different geographic or age classes.

Commonly, a viral strain is denoted by a nucleotide or amino acid sequence.  Here, in addition to transmission and recovery events, mutations may occur, converting a virus from one strain to another.  Often, the degree of cross-immunity between virus strains is assumed to be related to their [[wp: hamming distance | sequence distance]].  Over the course of the simulation, viruses mutate and sequences are produced, from which phylogenies may be constructed and analyzed.

=Examples=

==Phylodynamics of Influenza==

==Phylodynamics of HIV==

== References ==
 &lt;references/&gt;</text>
    </revision>
    <revision>
      <id>467</id>
      <timestamp>2012-04-02T15:30:28Z</timestamp>
      <contributor>
        <username>Tbedford</username>
        <id>7</id>
      </contributor>
      <minor/>
      <comment>Wording change</comment>
      <text xml:space="preserve" bytes="19595">Viral phylodynamics is the study of how [[wp:genetic variation | genetic variation]] and [[wp:phylogeny | phylogenies]] of viruses are influenced by host and [[wp:pathogen | pathogen]] [[wp:population dynamics | population dynamics]].

Many viruses, especially [[wp:RNA virus | RNA viruses]], rapidly accumulate genetic variation in hosts because of short intracellular [[wp:generation time | generation times]] and high [[wp:Rna_virus#Mutation_rates | mutation rates]]. 
Because viruses evolve very rapidly relative to rates of [[wp:Epidemic | epidemic]] dispersal, evolution of viruses is heavily influenced by patterns of transmission between hosts. 
Phylogenies of viruses have been used to investigate many epidemiological processes, including the effect of selection by the [[wp:immune system | immune system]], the rate of [[wp:epidemic model | epidemic spread]], the time that a virus originated in a new host population or species, and the propensity for a virus to be  transmitted between different host populations. 

= Sources of phylodynamic variation =

Distinct epidemiological and immunological processes may be recognized by their influence on the [[wp:Phylogenetic tree | phylogeny]] of virus. 
Grenfell et al.&lt;ref name=Grenfell04&gt;{{cite pmid| 14726583}}&lt;/ref&gt; who coined the term ‘’phylodynamics’’ postulated that virus phylogenies “... are determined by a combination of immune selection, changes in viral population size, and spatial dynamics“. 
Grenfell et al. identified three qualitative phylogenetic patterns  which may serve as [[wp:Rule of thumb | rules of thumb]] for identifying important epidemiological and immunological processes influencing virus evolution. 
The precise mechanisms that generate phylogenetic patterns of viruses can be complex and are described below (See [[#Methods | Methods]]). 
* The strength of immune [[wp:Directional selection | selection]] may be reflected by how unbalanced and ladder-like{{Citation needed}} the tree is (see {{See Figure|1}}).
* How rapidly a population of virus expanded in the past may be reflected by how star-like{{Citation needed}} the tree is (see {{See Figure|2}}). In a star-like tree external branches are long relative to internal branches. 
* Host [[wp:population stratification | population structure]] may be reflected in how clustered the [[wp:taxa | taxa]] of the tree are{{Citation needed}} (see {{See Figure|3}}). If there is strong population structure, virus sampled from similar hosts will be more closely related than virus from different hosts. 

[[Image:Wm_selection_tree_bw.svg|thumb|{{Figure|1}} Idealized caricatures of virus phylogenies which shows the effects of immune selection. ]]

[[Image:Wm_population_size_bw.svg|thumb|{{Figure|2}} Idealized caricatures of virus phylogenies which shows the effects of population growth. ]]

[[Image:Wm_spatial_structure_bw_hs.svg|thumb|{{Figure|3}} Idealized caricatures of virus phylogenies which shows the effects of population growth. ]]

When a virus population passes through repeated [[wp:Selective sweep | selective sweeps]], genetic diversity is highly constrained, resulting in a phylogeny which is ladder-like; branches of the phylogeny rapidly merge with the trunk of the phylogeny. 
Repeated selective sweeps may result from [[wp:Herd immunity | herd immunity]] and a limited supply of susceptible hosts. 
The phylogeny of [[wp:influenza | influenza virus]] bears the hallmarks of strong immune selection (see {{See Figure|1}} and section [[#Phylodynamics of influenza | Phylodynamics of influenza]]).
Conversely, a more balanced phylogeny may occur when a virus is not subject to strong immune selection and repeated bottlenecks, which is reflected in phylogeny of [[wp:HIV | HIV]] (see {{See Figure|1}} and section [[#Phylodynamics of HIV | Phylodynamics of HIV]]). 

When a viral population grows very rapidly, the phylogeny of the virus will have external branches that appear very long relative to branches on the interior of the tree (see section [[#Phylodynamics of HIV | Phylodynamics of HIV ]]). 
Such a tree is said to be “star-like” {{Citation needed}}, and such trees arise because a common ancestor is much more likely to occur when the past population was small relative to the present population size. 
Conversely, when a population is not growing, external branches will be short relative to branches on the interior of the tree. 
The phylogeny of HIV provides a good example of a star-like tree, as the prevalence of HIV infection rose rapidly throughout the 1980s (see {{See Figure|2}} and section [[#Phylodynamics of HIV | Phylodynamics of HIV]]). 
The phylogeny of [[wp:hepatitus B virus | HBV]] (see {{See Figure|2}}) is illustrative of a viral population which has roughly constant size.

Population structure of the host population, especially spatial structure, may result in a highly differentiated virus population. 
In this case, viruses within similar hosts, such as hosts that reside in the same region or who have similar risk factors for infection, are more closely related genetically.
The phylogeny of [[wp:Measles | measles]] and [[wp:rabies virus | rabies virus]] (See {{See Figure|3}}) illustrates a virus with strong spatial structure, however this structure is not observed at all spatial scales. 
At small spatial scales, the population may appear [[wp:Panmixis | panmictic]]. 
While spatial structure is the most commonly observed population structure observed in phylodynamic analyses, viruses may also have non-random admixture by attributes such as the age, race, risk behavior, and stage of infection of the infected host {{Citation needed}}.

= Applications =

== Dating origins ==

Phylodynamic models may aid in dating epidemic and pandemic origins.  The rapid rate of evolution in viruses allows [[wp:Molecular clock | molecular clock models]] to be estimated from genetic sequences, thus providing a per-year rate of evolution of the virus.  With a rate of substitution measured in real units of time, it's possible to infer the time to the [[wp: most recent common ancestor | most recent common ancestor]] for a set of viral sequences.  The age of the most recent common ancestor of these isolates represents an upper-bound on the age of the common ancestor to the entire virus population.  In April 2009, the genetic analysis of 11 sequences of [[wp: 2009 flu pandemic | swine-origin H1N1 influenza]], suggested that the common ancestor existed at or before 12 January 2009.&lt;ref name=Fraser09&gt;{{cite pmid|19433588}}&lt;/ref&gt;  This finding aided in making an early estimate of the &lt;math&gt;R_0&lt;/math&gt; of the pandemic.  

== Epidemiological ==

An understanding of the transmission and spread of an infectious disease is important to public health interventions.  Phylodynamic models may provide insight into epidemiological parameters that are difficult to assess through traditional surveillance means.  For example, assessment of the [[wp: basic reproduction number | basic reproduction number ]] &lt;math&gt; R_0 &lt;/math&gt;, from surveillance data requires carefully controlling for factors such as the reporting rate and the intensity of surveillance.  Inferring the demographic history of the virus population from genetic data may help to avoid these difficulties and can provides a separate avenue for inference of &lt;math&gt; R_0 &lt;/math&gt;.&lt;ref name=Volz09&gt;{{cite pmid|19797047}}&lt;/ref&gt;  Additionally, differential transmission between groups, be they geographic, age or risk-related, is very difficult to assess from surveillance data alone.   [[#Phylogeographic models | Phylogeographic models]] have the possibility of more-directly revealing these otherwise hidden transmission patterns.&lt;ref name=Volz11&gt;{{cite pmid|PMC3249372}}&lt;/ref&gt;

=Methods=
Phylodynamic analyses utilize many of the same methods from [[wp:Computational phylogenetics | computational phylogenetics]] and [[wp:Population genetics | population genetics]]. 
For example,
* the magnitude of immune selection can be measured from a [[wp: multiple sequence alignment | multiple sequence alignment]] by examination of the [[wp:DN/dS | ratio of nonsynonymous to synonymous substitution rates (dN/dS)]]; 
*  population structure of the host population may be examined by calculation of [[wp:F-statistics | F-statistics]]; 
* hypotheses concerning panmixis and selective neutrality of the virus may be tested with statistics such as [[wp:Tajima%27s_D | Tajima’s D]]. 

Most phylodynamic analyses begin with the estimation of a phylogenetic tree. 
Genetic sequences are often sampled at multiple time points, which allows the estimation of [[wp:mutation rate | substitution rates]] and the time of the [[wp:Mrca | most recent common ancestor]] using a [[wp:Molecular clock | molecular clock model]].{{Citation needed}}  
For viruses, [[wp:Bayesian inference in phylogeny | Bayesian phylogenetic]] methods are popular because of the ability to incorporate prior knowledge of demographic processes while fitting complex [[wp:Nucleotide substitution model | models of nucleotide substitution]].&lt;ref name=Drummond02&gt;{{cite pmid| PMC1462188}}&lt;/ref&gt;

Several analytical methods have been developed to deal specifically with problems related to the phylodynamics.
These methods are based on [[wp:Coalescent theory | coalescent theory]] and [[wp:simulation | simulation]]. 
Coalescent analyses usually assume selective neutrality and are most often utilized to model population dynamics such as the historical prevalence of infection. 
Simulation methods have been used to model immune selection and [[wp:Antigenic shift | antigenic shifts]] {{Citation needed}}. 

==Coalescent theory and phylodynamics==


The coalescent is a mathematical model which describes the ancestry of a sample of [[wp:Recombination_(biology) | non-recombining]] gene copies. 
In a selectively neutral population of constant size &lt;math&gt;N&lt;/math&gt; and non-overlapping generations (the [[wp:Fisher-Wright_population | Wright Fisher model]]), 
the time prior to sample collection that at least 2 out of a sample of &lt;math&gt;n&lt;/math&gt; gene copies have a [[wp:MRCA | most recent common ancestor]] is [[wp:Exponential_distribution | distributed exponentially]], with rate
: &lt;math&gt; \lambda_n =  {n \choose 2} \frac{1}{N} &lt;/math&gt;. 
At the time &lt;math&gt;T_n&lt;/math&gt; prior to when the sample was collected when 2 gene copies in the sample \emph{coalesce} (find a common ancestor) (See {{See Figure|4}}), there will be &lt;math&gt; n-1 &lt;/math&gt; extant lineages. 
The remaining lineages will coalesce at the rate &lt;math&gt;\lambda_{n-1}\cdots \lambda_2&lt;/math&gt; after intervals &lt;math&gt;T_{n-1}\cdots T_2 &lt;/math&gt;.
This process can be [[wp:Monte_carlo_simulation | simulated]] by drawing exponential [[wp:Random_variable | random variables]] with rates &lt;math&gt;\{\lambda_{n-i}\}_{i=0,\cdots,n-2}&lt;/math&gt; until there is only a single lineage remaining (the MRCA of the sample). 
In the absence of selection and population structure, the tree topology may be simulated by picking two lineages uniformly at random after each coalescent interval &lt;math&gt;T_i&lt;/math&gt;. 

[[Image:Tree_epochs.svg|thumb|{{Figure|4}} A gene genealogy illustrating internode intervals. ]]

The expected time until the most recent common ancestor of the sample is the sum of the expected values of the internode intervals {{Citation needed}}, 
: &lt;math&gt; \begin{align}
\mathrm{E}[\mathrm{TMRCA}] &amp; = \mathrm{E}[ T_n ] + \mathrm{E}[ T_{n-1} ] + \cdots + \mathrm{E}[ T_2 ] \\
&amp;= 1/\lambda_n + 1/\lambda_{n-1} + \cdots + 1/\lambda_2 \\
&amp;= 2N(1 - \frac{1}{n}).
\end{align}&lt;/math&gt;

Two corrolaries are :
* The TMRCA of a sample is not unbounded in the sample size. &lt;math&gt; \lim_{n \rightarrow \inf} \mathrm{E}[T_1]  = 2N .&lt;/math&gt; 
* Few samples are required for the expected TMRCA of the sample to be close to the theoretical upper bound, as the difference is &lt;math&gt; O(1/n) &lt;/math&gt;. 

Consequently, the TMRCA estimated from a relatively small sample of viral genetic sequences is an asymptotically unbiased estimate for the time that the viral population was founded in the host population. 

For example, Robbins et al. {{Citation needed}} estimated the TMRCA to be 1968 for 74 HIV-1 [[wp:HIV_subtype | subtype-B]] genetic sequences collected in the North America.
This is may be a reasonable estimate of the time HIV-1 began circulating in North America, because &lt;math&gt;1 - 1/74 = 99\% &lt;/math&gt;. 


If the population size &lt;math&gt;N(t)&lt;/math&gt; changes over time, the coalescent rate &lt;math&gt; \lambda_n(t) &lt;/math&gt; will also be a function of time. 
Donneley and Tavare {{Citation needed}} derived this rate for a time-varying population size under the assumption of constant birth rates:
: &lt;math&gt; \lambda_n(t) = {n \choose 2} \frac{1}{N(t)} &lt;/math&gt;. 
Because all topologies are equally likely under the neutral coalescent, this model will have the same properties as the constant-size coalescent under a rescaling of the time variable: &lt;math&gt; t \rightarrow \int_{\tau=0}^t \frac{ \mathrm{d} \tau }{N(\tau)} &lt;/math&gt;.

Very early in an epidemic, the population of virus may be growing [[wp:Exponential_growth | exponentially]] at rate &lt;math&gt; r &lt;/math&gt;, so that &lt;math&gt;t&lt;/math&gt; units of time in the past, the population will have size &lt;math&gt; N(t) = N_0 e^{-rt}&lt;/math&gt;. 
In this case, the rate of coalescence becomes
: &lt;math&gt; \lambda_n(t) {n \choose 2} \frac{1}{N_0 e^{-rt}}&lt;/math&gt;.
This rate is small close to when the sample was collected (&lt;math&gt; t=0&lt;/math&gt;), so that external branches (those without descendants) of a gene genealogy will tend to be long relative to those close to the root of the tree. 
This is why rapidly growing populations yeild trees as depicted in {{See Figure|2}}. 

If the rate of exponential growth is estimated from a gene genealogy, it may be combined with knowledge of the duration of infection or the [[wp:Serial_interval | serial interval]] &lt;math&gt;D&lt;/math&gt; for a particular pathogen to estimate the [[wp:Basic_reproduction_number | reproduction number]], &lt;math&gt; R_0 &lt;/math&gt;. 
The two maybe linked by the following equation {{Citation needed}}:
: &lt;math&gt; r = \frac{R_0 - 1}{D} &lt;/math&gt;. 
For example, Fraser et al.&lt;ref name=Fraser09/&gt; generated one of the first estimates of &lt;math&gt;R_0&lt;/math&gt; for pandemic H1N1 influenza in 2009 by using a coalescent-based analysis of 11 [[wp:Influenza_hemagglutinin | hemagglutinin ]] sequences in combination with prior data about the infectious period for influenza.

== Phylogeography ==

At the most basic level, the presence of geographic population structure can be revealed by comparing genetic relatedness of viral isolates to geographic relatedness.  A basic question is whether the geographic character labels are more clustered on a phylogeny than expected under a simple non-structured model (see {{See Figure|3}}).  This question can be answered by counting the number of geographic transitions on the phylogeny via [[wp: maximum parsimony (phylogenetics) | parsimony]], [[wp: maximum likelihood | maximum likelihood]] or through [[wp: Bayesian inference in phylogeny | Bayesian inference]].  If population structure exists then there will be fewer geographic transitions on the phylogeny than expected in a panmictic model.&lt;ref name=Chen09&gt;{{cite pmid|PMC2633721}}&lt;/ref&gt;  This hypothesis can be tested by randomly scrambling the character labels on the tips of the phylogeny and counting the number of geographic transition present in the scrambled data.  By repeatedly scrambling the data and calculating transition counts, a [[wp:null distribution | null distribution]] can be constructed and a [[wp:p-value | p-value]] found by comparing the observed transition counts to this null distribution.&lt;ref name=Chen09/&gt;

Beyond the presence or absence of population structure, phylodynamic methods can be used to infer the rates of movement of viral lineages between geographic locations and reconstruct the ancestral geographic locations of particular lineages.  Here, geographic location is treated as a phylogenetic character state, similar in spirit to 'A', 'T', 'G', 'C', so that geographic location is encoded as a [[wp:substitution model | substitution model]].  The same phylogenetic machinery that is used to infer [[wp: DNA substitution matrices | models of DNA evolution]] can thus be used to infer geographic transition matrices.&lt;ref name=Lemey09&gt;{{cite pmid|19779555}}&lt;/ref&gt;  The end result is a rate, measured in terms of years or in terms of nucleotide substitutions per site, that a lineage in one region moves to another region over the course of the phylogenetic tree.  In a geographic transmission network, some regions may mix more readily and other regions may be more isolated.  Additionally, some transmission connections may be asymmetric, so that the rate at which lineages in region 'A' move to region 'B' may differ from the rate at which lineages in 'B' move to 'A'.  With geographic location thus encoded, ancestral state reconstruction can be used to infer ancestral geographic locations of particular nodes in the phylogeny.&lt;ref name=Lemey09/&gt;

== Simulation ==

Using coalescent and phylogenetic models, it is possible to answer questions about historic viral prevalence and patterns of geographic spread, but a full model of the interaction between the evolution of the virus and the development of host immunity is not amenable to straight-forward phylogenetic or coalescent analysis.  Here, it is common to instead use a forward simulation-based approach.  Simulation-based models may be [[wp: compartmental models in epidemiology | compartmental]], tracking the numbers of hosts infecteds and recovered to different viral strains,&lt;ref name=Gog02&gt;{{cite pmid|PMC139294}}&lt;/ref&gt; or may be [[wp: agent-based model | individual-based]], tracking the infection state and viral strain of every host in the population.&lt;ref name=Ferguson03&gt;{{cite pmid|12660783}}&lt;/ref&gt;&lt;ref name=Koelle06&gt;{{cite pmid|17185596}}&lt;/ref&gt;  Generally, compartmental models offer significant advantages in terms of speed and memory-usage, but may be difficult to implement for complex evolutionary or epidemiological scenarios.

Here, it is necessary to specify a transmission model for the process by which infection spreads between infected and susceptible hosts.  For [[wp: antigenic variation | antigenically variable]], viruses, it becomes crucial to model the risk of transmission from an individual infected with virus strain 'A' to an individual who has previously been infected with virus strains 'B', 'C', etc...  The level of protection against one strain of virus by a second strain is known as [[wp: cross-reactivity | cross-immunity]].  In addition to risk of infection, cross-immunity may modulate the probability that a host becomes infectious and the duration that a host remains infectious.&lt;ref name=Park09&gt;{{cite pmid|19900931}}&lt;/ref&gt;  In addition to cross-immunity between virus strains, a forward simulation model may account for geographic population structure or age structure by modulating contact rates between host individuals of different geographic or age classes.

Commonly, a viral strain is denoted by a nucleotide or amino acid sequence.  Here, in addition to transmission and recovery events, mutations may occur, converting a virus from one strain to another.  Often, the degree of cross-immunity between virus strains is assumed to be related to their [[wp: hamming distance | sequence distance]].  Over the course of the simulation, viruses mutate and sequences are produced, from which phylogenies may be constructed and analyzed.

=Examples=

==Phylodynamics of Influenza==

==Phylodynamics of HIV==

== References ==
 &lt;references/&gt;</text>
    </revision>
    <revision>
      <id>468</id>
      <timestamp>2012-04-02T15:33:15Z</timestamp>
      <contributor>
        <username>Tbedford</username>
        <id>7</id>
      </contributor>
      <minor/>
      <comment>References</comment>
      <text xml:space="preserve" bytes="19604">Viral phylodynamics is the study of how [[wp:genetic variation | genetic variation]] and [[wp:phylogeny | phylogenies]] of viruses are influenced by host and [[wp:pathogen | pathogen]] [[wp:population dynamics | population dynamics]].

Many viruses, especially [[wp:RNA virus | RNA viruses]], rapidly accumulate genetic variation in hosts because of short intracellular [[wp:generation time | generation times]] and high [[wp:Rna_virus#Mutation_rates | mutation rates]]. 
Because viruses evolve very rapidly relative to rates of [[wp:Epidemic | epidemic]] dispersal, evolution of viruses is heavily influenced by patterns of transmission between hosts. 
Phylogenies of viruses have been used to investigate many epidemiological processes, including the effect of selection by the [[wp:immune system | immune system]], the rate of [[wp:epidemic model | epidemic spread]], the time that a virus originated in a new host population or species, and the propensity for a virus to be  transmitted between different host populations. 

= Sources of phylodynamic variation =

Distinct epidemiological and immunological processes may be recognized by their influence on the [[wp:Phylogenetic tree | phylogeny]] of virus. 
Grenfell et al.&lt;ref name=Grenfell04&gt;{{cite pmid| 14726583}}&lt;/ref&gt; who coined the term ‘’phylodynamics’’ postulated that virus phylogenies “... are determined by a combination of immune selection, changes in viral population size, and spatial dynamics“. 
Grenfell et al. identified three qualitative phylogenetic patterns  which may serve as [[wp:Rule of thumb | rules of thumb]] for identifying important epidemiological and immunological processes influencing virus evolution. 
The precise mechanisms that generate phylogenetic patterns of viruses can be complex and are described below (See [[#Methods | Methods]]). 
* The strength of immune [[wp:Directional selection | selection]] may be reflected by how unbalanced and ladder-like the tree is (see {{See Figure|1}}).&lt;ref name=Grenfell04/&gt;
* How rapidly a population of virus expanded in the past may be reflected by how star-like the tree is (see {{See Figure|2}}). In a star-like tree external branches are long relative to internal branches.&lt;ref name=Grenfell04/&gt; 
* Host [[wp:population stratification | population structure]] may be reflected in how clustered the [[wp:taxa | taxa]] of the tree are (see {{See Figure|3}}). If there is strong population structure, virus sampled from similar hosts will be more closely related than virus from different hosts.&lt;ref name=Grenfell04/&gt; 

[[Image:Wm_selection_tree_bw.svg|thumb|{{Figure|1}} Idealized caricatures of virus phylogenies which shows the effects of immune selection. ]]

[[Image:Wm_population_size_bw.svg|thumb|{{Figure|2}} Idealized caricatures of virus phylogenies which shows the effects of population growth. ]]

[[Image:Wm_spatial_structure_bw_hs.svg|thumb|{{Figure|3}} Idealized caricatures of virus phylogenies which shows the effects of population growth. ]]

When a virus population passes through repeated [[wp:Selective sweep | selective sweeps]], genetic diversity is highly constrained, resulting in a phylogeny which is ladder-like; branches of the phylogeny rapidly merge with the trunk of the phylogeny. 
Repeated selective sweeps may result from [[wp:Herd immunity | herd immunity]] and a limited supply of susceptible hosts. 
The phylogeny of [[wp:influenza | influenza virus]] bears the hallmarks of strong immune selection (see {{See Figure|1}} and section [[#Phylodynamics of influenza | Phylodynamics of influenza]]).
Conversely, a more balanced phylogeny may occur when a virus is not subject to strong immune selection and repeated bottlenecks, which is reflected in phylogeny of [[wp:HIV | HIV]] (see {{See Figure|1}} and section [[#Phylodynamics of HIV | Phylodynamics of HIV]]). 

When a viral population grows very rapidly, the phylogeny of the virus will have external branches that appear very long relative to branches on the interior of the tree (see section [[#Phylodynamics of HIV | Phylodynamics of HIV ]]). 
Such a tree is said to be “star-like” {{Citation needed}}, and such trees arise because a common ancestor is much more likely to occur when the past population was small relative to the present population size. 
Conversely, when a population is not growing, external branches will be short relative to branches on the interior of the tree. 
The phylogeny of HIV provides a good example of a star-like tree, as the prevalence of HIV infection rose rapidly throughout the 1980s (see {{See Figure|2}} and section [[#Phylodynamics of HIV | Phylodynamics of HIV]]). 
The phylogeny of [[wp:hepatitus B virus | HBV]] (see {{See Figure|2}}) is illustrative of a viral population which has roughly constant size.

Population structure of the host population, especially spatial structure, may result in a highly differentiated virus population. 
In this case, viruses within similar hosts, such as hosts that reside in the same region or who have similar risk factors for infection, are more closely related genetically.
The phylogeny of [[wp:Measles | measles]] and [[wp:rabies virus | rabies virus]] (See {{See Figure|3}}) illustrates a virus with strong spatial structure, however this structure is not observed at all spatial scales. 
At small spatial scales, the population may appear [[wp:Panmixis | panmictic]]. 
While spatial structure is the most commonly observed population structure observed in phylodynamic analyses, viruses may also have non-random admixture by attributes such as the age, race, risk behavior, and stage of infection of the infected host {{Citation needed}}.

= Applications =

== Dating origins ==

Phylodynamic models may aid in dating epidemic and pandemic origins.  The rapid rate of evolution in viruses allows [[wp:Molecular clock | molecular clock models]] to be estimated from genetic sequences, thus providing a per-year rate of evolution of the virus.  With a rate of substitution measured in real units of time, it's possible to infer the time to the [[wp: most recent common ancestor | most recent common ancestor]] for a set of viral sequences.  The age of the most recent common ancestor of these isolates represents an upper-bound on the age of the common ancestor to the entire virus population.  In April 2009, the genetic analysis of 11 sequences of [[wp: 2009 flu pandemic | swine-origin H1N1 influenza]], suggested that the common ancestor existed at or before 12 January 2009.&lt;ref name=Fraser09&gt;{{cite pmid|19433588}}&lt;/ref&gt;  This finding aided in making an early estimate of the &lt;math&gt;R_0&lt;/math&gt; of the pandemic.  

== Epidemiological ==

An understanding of the transmission and spread of an infectious disease is important to public health interventions.  Phylodynamic models may provide insight into epidemiological parameters that are difficult to assess through traditional surveillance means.  For example, assessment of the [[wp: basic reproduction number | basic reproduction number ]] &lt;math&gt; R_0 &lt;/math&gt;, from surveillance data requires carefully controlling for factors such as the reporting rate and the intensity of surveillance.  Inferring the demographic history of the virus population from genetic data may help to avoid these difficulties and can provides a separate avenue for inference of &lt;math&gt; R_0 &lt;/math&gt;.&lt;ref name=Volz09&gt;{{cite pmid|19797047}}&lt;/ref&gt;  Additionally, differential transmission between groups, be they geographic, age or risk-related, is very difficult to assess from surveillance data alone.   [[#Phylogeographic models | Phylogeographic models]] have the possibility of more-directly revealing these otherwise hidden transmission patterns.&lt;ref name=Volz11&gt;{{cite pmid|PMC3249372}}&lt;/ref&gt;

=Methods=
Phylodynamic analyses utilize many of the same methods from [[wp:Computational phylogenetics | computational phylogenetics]] and [[wp:Population genetics | population genetics]]. 
For example,
* the magnitude of immune selection can be measured from a [[wp: multiple sequence alignment | multiple sequence alignment]] by examination of the [[wp:DN/dS | ratio of nonsynonymous to synonymous substitution rates (dN/dS)]]; 
*  population structure of the host population may be examined by calculation of [[wp:F-statistics | F-statistics]]; 
* hypotheses concerning panmixis and selective neutrality of the virus may be tested with statistics such as [[wp:Tajima%27s_D | Tajima’s D]]. 

Most phylodynamic analyses begin with the estimation of a phylogenetic tree. 
Genetic sequences are often sampled at multiple time points, which allows the estimation of [[wp:mutation rate | substitution rates]] and the time of the [[wp:Mrca | most recent common ancestor]] using a [[wp:Molecular clock | molecular clock model]].{{Citation needed}}  
For viruses, [[wp:Bayesian inference in phylogeny | Bayesian phylogenetic]] methods are popular because of the ability to incorporate prior knowledge of demographic processes while fitting complex [[wp:Nucleotide substitution model | models of nucleotide substitution]].&lt;ref name=Drummond02&gt;{{cite pmid| PMC1462188}}&lt;/ref&gt;

Several analytical methods have been developed to deal specifically with problems related to the phylodynamics.
These methods are based on [[wp:Coalescent theory | coalescent theory]] and [[wp:simulation | simulation]]. 
Coalescent analyses usually assume selective neutrality and are most often utilized to model population dynamics such as the historical prevalence of infection. 
Simulation methods have been used to model immune selection and [[wp:Antigenic shift | antigenic shifts]] {{Citation needed}}. 

==Coalescent theory and phylodynamics==


The coalescent is a mathematical model which describes the ancestry of a sample of [[wp:Recombination_(biology) | non-recombining]] gene copies. 
In a selectively neutral population of constant size &lt;math&gt;N&lt;/math&gt; and non-overlapping generations (the [[wp:Fisher-Wright_population | Wright Fisher model]]), 
the time prior to sample collection that at least 2 out of a sample of &lt;math&gt;n&lt;/math&gt; gene copies have a [[wp:MRCA | most recent common ancestor]] is [[wp:Exponential_distribution | distributed exponentially]], with rate
: &lt;math&gt; \lambda_n =  {n \choose 2} \frac{1}{N} &lt;/math&gt;. 
At the time &lt;math&gt;T_n&lt;/math&gt; prior to when the sample was collected when 2 gene copies in the sample \emph{coalesce} (find a common ancestor) (See {{See Figure|4}}), there will be &lt;math&gt; n-1 &lt;/math&gt; extant lineages. 
The remaining lineages will coalesce at the rate &lt;math&gt;\lambda_{n-1}\cdots \lambda_2&lt;/math&gt; after intervals &lt;math&gt;T_{n-1}\cdots T_2 &lt;/math&gt;.
This process can be [[wp:Monte_carlo_simulation | simulated]] by drawing exponential [[wp:Random_variable | random variables]] with rates &lt;math&gt;\{\lambda_{n-i}\}_{i=0,\cdots,n-2}&lt;/math&gt; until there is only a single lineage remaining (the MRCA of the sample). 
In the absence of selection and population structure, the tree topology may be simulated by picking two lineages uniformly at random after each coalescent interval &lt;math&gt;T_i&lt;/math&gt;. 

[[Image:Tree_epochs.svg|thumb|{{Figure|4}} A gene genealogy illustrating internode intervals. ]]

The expected time until the most recent common ancestor of the sample is the sum of the expected values of the internode intervals {{Citation needed}}, 
: &lt;math&gt; \begin{align}
\mathrm{E}[\mathrm{TMRCA}] &amp; = \mathrm{E}[ T_n ] + \mathrm{E}[ T_{n-1} ] + \cdots + \mathrm{E}[ T_2 ] \\
&amp;= 1/\lambda_n + 1/\lambda_{n-1} + \cdots + 1/\lambda_2 \\
&amp;= 2N(1 - \frac{1}{n}).
\end{align}&lt;/math&gt;

Two corrolaries are :
* The TMRCA of a sample is not unbounded in the sample size. &lt;math&gt; \lim_{n \rightarrow \inf} \mathrm{E}[T_1]  = 2N .&lt;/math&gt; 
* Few samples are required for the expected TMRCA of the sample to be close to the theoretical upper bound, as the difference is &lt;math&gt; O(1/n) &lt;/math&gt;. 

Consequently, the TMRCA estimated from a relatively small sample of viral genetic sequences is an asymptotically unbiased estimate for the time that the viral population was founded in the host population. 

For example, Robbins et al. {{Citation needed}} estimated the TMRCA to be 1968 for 74 HIV-1 [[wp:HIV_subtype | subtype-B]] genetic sequences collected in the North America.
This is may be a reasonable estimate of the time HIV-1 began circulating in North America, because &lt;math&gt;1 - 1/74 = 99\% &lt;/math&gt;. 


If the population size &lt;math&gt;N(t)&lt;/math&gt; changes over time, the coalescent rate &lt;math&gt; \lambda_n(t) &lt;/math&gt; will also be a function of time. 
Donneley and Tavare {{Citation needed}} derived this rate for a time-varying population size under the assumption of constant birth rates:
: &lt;math&gt; \lambda_n(t) = {n \choose 2} \frac{1}{N(t)} &lt;/math&gt;. 
Because all topologies are equally likely under the neutral coalescent, this model will have the same properties as the constant-size coalescent under a rescaling of the time variable: &lt;math&gt; t \rightarrow \int_{\tau=0}^t \frac{ \mathrm{d} \tau }{N(\tau)} &lt;/math&gt;.

Very early in an epidemic, the population of virus may be growing [[wp:Exponential_growth | exponentially]] at rate &lt;math&gt; r &lt;/math&gt;, so that &lt;math&gt;t&lt;/math&gt; units of time in the past, the population will have size &lt;math&gt; N(t) = N_0 e^{-rt}&lt;/math&gt;. 
In this case, the rate of coalescence becomes
: &lt;math&gt; \lambda_n(t) {n \choose 2} \frac{1}{N_0 e^{-rt}}&lt;/math&gt;.
This rate is small close to when the sample was collected (&lt;math&gt; t=0&lt;/math&gt;), so that external branches (those without descendants) of a gene genealogy will tend to be long relative to those close to the root of the tree. 
This is why rapidly growing populations yeild trees as depicted in {{See Figure|2}}. 

If the rate of exponential growth is estimated from a gene genealogy, it may be combined with knowledge of the duration of infection or the [[wp:Serial_interval | serial interval]] &lt;math&gt;D&lt;/math&gt; for a particular pathogen to estimate the [[wp:Basic_reproduction_number | reproduction number]], &lt;math&gt; R_0 &lt;/math&gt;. 
The two maybe linked by the following equation {{Citation needed}}:
: &lt;math&gt; r = \frac{R_0 - 1}{D} &lt;/math&gt;. 
For example, Fraser et al.&lt;ref name=Fraser09/&gt; generated one of the first estimates of &lt;math&gt;R_0&lt;/math&gt; for pandemic H1N1 influenza in 2009 by using a coalescent-based analysis of 11 [[wp:Influenza_hemagglutinin | hemagglutinin ]] sequences in combination with prior data about the infectious period for influenza.

== Phylogeography ==

At the most basic level, the presence of geographic population structure can be revealed by comparing genetic relatedness of viral isolates to geographic relatedness.  A basic question is whether the geographic character labels are more clustered on a phylogeny than expected under a simple non-structured model (see {{See Figure|3}}).  This question can be answered by counting the number of geographic transitions on the phylogeny via [[wp: maximum parsimony (phylogenetics) | parsimony]], [[wp: maximum likelihood | maximum likelihood]] or through [[wp: Bayesian inference in phylogeny | Bayesian inference]].  If population structure exists then there will be fewer geographic transitions on the phylogeny than expected in a panmictic model.&lt;ref name=Chen09&gt;{{cite pmid|PMC2633721}}&lt;/ref&gt;  This hypothesis can be tested by randomly scrambling the character labels on the tips of the phylogeny and counting the number of geographic transition present in the scrambled data.  By repeatedly scrambling the data and calculating transition counts, a [[wp:null distribution | null distribution]] can be constructed and a [[wp:p-value | p-value]] found by comparing the observed transition counts to this null distribution.&lt;ref name=Chen09/&gt;

Beyond the presence or absence of population structure, phylodynamic methods can be used to infer the rates of movement of viral lineages between geographic locations and reconstruct the ancestral geographic locations of particular lineages.  Here, geographic location is treated as a phylogenetic character state, similar in spirit to 'A', 'T', 'G', 'C', so that geographic location is encoded as a [[wp:substitution model | substitution model]].  The same phylogenetic machinery that is used to infer [[wp: DNA substitution matrices | models of DNA evolution]] can thus be used to infer geographic transition matrices.&lt;ref name=Lemey09&gt;{{cite pmid|19779555}}&lt;/ref&gt;  The end result is a rate, measured in terms of years or in terms of nucleotide substitutions per site, that a lineage in one region moves to another region over the course of the phylogenetic tree.  In a geographic transmission network, some regions may mix more readily and other regions may be more isolated.  Additionally, some transmission connections may be asymmetric, so that the rate at which lineages in region 'A' move to region 'B' may differ from the rate at which lineages in 'B' move to 'A'.  With geographic location thus encoded, ancestral state reconstruction can be used to infer ancestral geographic locations of particular nodes in the phylogeny.&lt;ref name=Lemey09/&gt;

== Simulation ==

Using coalescent and phylogenetic models, it is possible to answer questions about historic viral prevalence and patterns of geographic spread, but a full model of the interaction between the evolution of the virus and the development of host immunity is not amenable to straight-forward phylogenetic or coalescent analysis.  Here, it is common to instead use a forward simulation-based approach.  Simulation-based models may be [[wp: compartmental models in epidemiology | compartmental]], tracking the numbers of hosts infecteds and recovered to different viral strains,&lt;ref name=Gog02&gt;{{cite pmid|PMC139294}}&lt;/ref&gt; or may be [[wp: agent-based model | individual-based]], tracking the infection state and viral strain of every host in the population.&lt;ref name=Ferguson03&gt;{{cite pmid|12660783}}&lt;/ref&gt;&lt;ref name=Koelle06&gt;{{cite pmid|17185596}}&lt;/ref&gt;  Generally, compartmental models offer significant advantages in terms of speed and memory-usage, but may be difficult to implement for complex evolutionary or epidemiological scenarios.

Here, it is necessary to specify a transmission model for the process by which infection spreads between infected and susceptible hosts.  For [[wp: antigenic variation | antigenically variable]], viruses, it becomes crucial to model the risk of transmission from an individual infected with virus strain 'A' to an individual who has previously been infected with virus strains 'B', 'C', etc...  The level of protection against one strain of virus by a second strain is known as [[wp: cross-reactivity | cross-immunity]].  In addition to risk of infection, cross-immunity may modulate the probability that a host becomes infectious and the duration that a host remains infectious.&lt;ref name=Park09&gt;{{cite pmid|19900931}}&lt;/ref&gt;  In addition to cross-immunity between virus strains, a forward simulation model may account for geographic population structure or age structure by modulating contact rates between host individuals of different geographic or age classes.

Commonly, a viral strain is denoted by a nucleotide or amino acid sequence.  Here, in addition to transmission and recovery events, mutations may occur, converting a virus from one strain to another.  Often, the degree of cross-immunity between virus strains is assumed to be related to their [[wp: hamming distance | sequence distance]].  Over the course of the simulation, viruses mutate and sequences are produced, from which phylogenies may be constructed and analyzed.

=Examples=

==Phylodynamics of Influenza==

==Phylodynamics of HIV==

== References ==
 &lt;references/&gt;</text>
    </revision>
    <revision>
      <id>469</id>
      <timestamp>2012-04-02T15:51:23Z</timestamp>
      <contributor>
        <username>Tbedford</username>
        <id>7</id>
      </contributor>
      <minor/>
      <comment>More references</comment>
      <text xml:space="preserve" bytes="20023">Viral phylodynamics is the study of how [[wp:genetic variation | genetic variation]] and [[wp:phylogeny | phylogenies]] of viruses are influenced by host and [[wp:pathogen | pathogen]] [[wp:population dynamics | population dynamics]].

Many viruses, especially [[wp:RNA virus | RNA viruses]], rapidly accumulate genetic variation in hosts because of short intracellular [[wp:generation time | generation times]] and high [[wp:Rna_virus#Mutation_rates | mutation rates]]. 
Because viruses evolve very rapidly relative to rates of [[wp:Epidemic | epidemic]] dispersal, evolution of viruses is heavily influenced by patterns of transmission between hosts. 
Phylogenies of viruses have been used to investigate many epidemiological processes, including the effect of selection by the [[wp:immune system | immune system]], the rate of [[wp:epidemic model | epidemic spread]], the time that a virus originated in a new host population or species, and the propensity for a virus to be  transmitted between different host populations. 

= Sources of phylodynamic variation =

Distinct epidemiological and immunological processes may be recognized by their influence on the [[wp:Phylogenetic tree | phylogeny]] of virus. 
Grenfell et al.&lt;ref name=Grenfell04&gt;{{cite pmid| 14726583}}&lt;/ref&gt; who coined the term ‘’phylodynamics’’ postulated that virus phylogenies “... are determined by a combination of immune selection, changes in viral population size, and spatial dynamics“. 
Grenfell et al. identified three qualitative phylogenetic patterns  which may serve as [[wp:Rule of thumb | rules of thumb]] for identifying important epidemiological and immunological processes influencing virus evolution. 
The precise mechanisms that generate phylogenetic patterns of viruses can be complex and are described below (See [[#Methods | Methods]]). 
* The strength of immune [[wp:Directional selection | selection]] may be reflected by how unbalanced and ladder-like the tree is (see {{See Figure|1}}).&lt;ref name=Grenfell04/&gt;
* How rapidly a population of virus expanded in the past may be reflected by how star-like the tree is (see {{See Figure|2}}). In a star-like tree external branches are long relative to internal branches.&lt;ref name=Grenfell04/&gt; 
* Host [[wp:population stratification | population structure]] may be reflected in how clustered the [[wp:taxa | taxa]] of the tree are (see {{See Figure|3}}). If there is strong population structure, virus sampled from similar hosts will be more closely related than virus from different hosts.&lt;ref name=Grenfell04/&gt; 

[[Image:Wm_selection_tree_bw.svg|thumb|{{Figure|1}} Idealized caricatures of virus phylogenies which shows the effects of immune selection. ]]

[[Image:Wm_population_size_bw.svg|thumb|{{Figure|2}} Idealized caricatures of virus phylogenies which shows the effects of population growth. ]]

[[Image:Wm_spatial_structure_bw_hs.svg|thumb|{{Figure|3}} Idealized caricatures of virus phylogenies which shows the effects of population growth. ]]

When a virus population passes through repeated [[wp:Selective sweep | selective sweeps]], genetic diversity is highly constrained, resulting in a phylogeny which is ladder-like; branches of the phylogeny rapidly merge with the trunk of the phylogeny. 
Repeated selective sweeps may result from [[wp:Herd immunity | herd immunity]] and a limited supply of susceptible hosts. 
The phylogeny of [[wp:influenza | influenza virus]] bears the hallmarks of strong immune selection (see {{See Figure|1}} and section [[#Phylodynamics of influenza | Phylodynamics of influenza]]).
Conversely, a more balanced phylogeny may occur when a virus is not subject to strong immune selection and repeated bottlenecks, which is reflected in phylogeny of [[wp:HIV | HIV]] (see {{See Figure|1}} and section [[#Phylodynamics of HIV | Phylodynamics of HIV]]). 

When a viral population grows very rapidly, the phylogeny of the virus will have external branches that appear very long relative to branches on the interior of the tree (see section [[#Phylodynamics of HIV | Phylodynamics of HIV ]]). 
Such a tree is said to be “star-like” {{Citation needed}}, and such trees arise because a common ancestor is much more likely to occur when the past population was small relative to the present population size. 
Conversely, when a population is not growing, external branches will be short relative to branches on the interior of the tree. 
The phylogeny of HIV provides a good example of a star-like tree, as the prevalence of HIV infection rose rapidly throughout the 1980s (see {{See Figure|2}} and section [[#Phylodynamics of HIV | Phylodynamics of HIV]]). 
The phylogeny of [[wp:hepatitus B virus | HBV]] (see {{See Figure|2}}) is illustrative of a viral population which has roughly constant size.

Population structure of the host population, especially spatial structure, may result in a highly differentiated virus population. 
In this case, viruses within similar hosts, such as hosts that reside in the same region or who have similar risk factors for infection, are more closely related genetically.
The phylogeny of [[wp:Measles | measles]] and [[wp:rabies virus | rabies virus]] (See {{See Figure|3}}) illustrates a virus with strong spatial structure, however this structure is not observed at all spatial scales. 
At small spatial scales, the population may appear [[wp:Panmixis | panmictic]]. 
While spatial structure is the most commonly observed population structure observed in phylodynamic analyses, viruses may also have non-random admixture by attributes such as the age, race, risk behavior, and stage of infection of the infected host {{Citation needed}}.

= Applications =

== Dating origins ==

Phylodynamic models may aid in dating epidemic and pandemic origins.  The rapid rate of evolution in viruses allows [[wp:Molecular clock | molecular clock models]] to be estimated from genetic sequences, thus providing a per-year rate of evolution of the virus.  With a rate of substitution measured in real units of time, it's possible to infer the time to the [[wp: most recent common ancestor | most recent common ancestor]] for a set of viral sequences.  The age of the most recent common ancestor of these isolates represents an upper-bound on the age of the common ancestor to the entire virus population.  In April 2009, the genetic analysis of 11 sequences of [[wp: 2009 flu pandemic | swine-origin H1N1 influenza]], suggested that the common ancestor existed at or before 12 January 2009.&lt;ref name=Fraser09&gt;{{cite pmid|19433588}}&lt;/ref&gt;  This finding aided in making an early estimate of the &lt;math&gt;R_0&lt;/math&gt; of the pandemic.  

== Epidemiological ==

An understanding of the transmission and spread of an infectious disease is important to public health interventions.  Phylodynamic models may provide insight into epidemiological parameters that are difficult to assess through traditional surveillance means.  For example, assessment of the [[wp: basic reproduction number | basic reproduction number ]] &lt;math&gt; R_0 &lt;/math&gt;, from surveillance data requires carefully controlling for factors such as the reporting rate and the intensity of surveillance.  Inferring the demographic history of the virus population from genetic data may help to avoid these difficulties and can provides a separate avenue for inference of &lt;math&gt;R_0&lt;/math&gt;.&lt;ref name=Volz09&gt;{{cite pmid|19797047}}&lt;/ref&gt; Such approaches have been used to estimate &lt;math&gt;R_0&lt;/math&gt; in hepatitis C&lt;ref name=Pybus01&gt;{{cite pmid|11423661}}&lt;/ref&gt; and HIV&lt;ref name=Volz09/&gt;.    Additionally, differential transmission between groups, be they geographic, age or risk-related, is very difficult to assess from surveillance data alone.   [[#Phylogeography | Phylogeographic models]] have the possibility of more-directly revealing these otherwise hidden transmission patterns.&lt;ref name=Volz11&gt;{{cite pmid|PMC3249372}}&lt;/ref&gt; Phylodynamic approaches have been used to reveal the patterns of geographic movement of human the influenza virus&lt;ref name=Bedford10&gt;{{cite pmid|20523898}}&lt;/ref&gt; and the epidemic spread of rabies virus in North American raccoons.&lt;ref name=Lemey11&gt;{{cite pmid|PMC2915639}}&lt;/ref&gt; 

=Methods=
Phylodynamic analyses utilize many of the same methods from [[wp:Computational phylogenetics | computational phylogenetics]] and [[wp:Population genetics | population genetics]]. 
For example,
* the magnitude of immune selection can be measured from a [[wp: multiple sequence alignment | multiple sequence alignment]] by examination of the [[wp:DN/dS | ratio of nonsynonymous to synonymous substitution rates (dN/dS)]]; 
*  population structure of the host population may be examined by calculation of [[wp:F-statistics | F-statistics]]; 
* hypotheses concerning panmixis and selective neutrality of the virus may be tested with statistics such as [[wp:Tajima%27s_D | Tajima’s D]]. 

Most phylodynamic analyses begin with the estimation of a phylogenetic tree. 
Genetic sequences are often sampled at multiple time points, which allows the estimation of [[wp:mutation rate | substitution rates]] and the time of the [[wp:Mrca | most recent common ancestor]] using a [[wp:Molecular clock | molecular clock model]].{{Citation needed}}  
For viruses, [[wp:Bayesian inference in phylogeny | Bayesian phylogenetic]] methods are popular because of the ability to incorporate prior knowledge of demographic processes while fitting complex [[wp:Nucleotide substitution model | models of nucleotide substitution]].&lt;ref name=Drummond02&gt;{{cite pmid| PMC1462188}}&lt;/ref&gt;

Several analytical methods have been developed to deal specifically with problems related to the phylodynamics.
These methods are based on [[wp:Coalescent theory | coalescent theory]] and [[wp:simulation | simulation]]. 
Coalescent analyses usually assume selective neutrality and are most often utilized to model population dynamics such as the historical prevalence of infection. 
Simulation methods have been used to model immune selection and [[wp:Antigenic shift | antigenic shifts]] {{Citation needed}}. 

==Coalescent theory and phylodynamics==


The coalescent is a mathematical model which describes the ancestry of a sample of [[wp:Recombination_(biology) | non-recombining]] gene copies. 
In a selectively neutral population of constant size &lt;math&gt;N&lt;/math&gt; and non-overlapping generations (the [[wp:Fisher-Wright_population | Wright Fisher model]]),
[truncated: 9,393,410 more chars]
